# Supplementary material for: μ-Propane-1,3-dithiol­ato-κ4 S,S′:S,S′-bis­[dicarbon­yl(triphenyl­phosphane-κP)iron(II)](Fe—Fe)
Source: Acta Crystallogr Sect E Struct Rep Online. 2011 Oct 8;67(Pt 11):m1502. doi: 10.1107/S1600536811040621 (PMC3246933; doi:10.1107/S1600536811040621)
Supplement: Supplementary file 1 [file e-67-m1502-sup1.cif]

##############################################################################
#                                                                            #
# This CIF contains the data in a paper accepted for publication in          #
# Acta Crystallographica Section E. It conforms to the requirements of       #
# Notes for Authors for Acta Crystallographica Section E, and has been       #
# peer reviewed under the auspices of the IUCr Commission on Journals.       #
#                                                                            #
# Full details of the Crystallographic Information File format               #
# are given in the paper "The Crystallographic Information File (CIF):       #
# a New Standard Archive File for Crystallography" by S. R. Hall, F. H.      #
# Allen and I. D. Brown [Acta Cryst. (1991), A47, 655-685].                  #
#                                                                            #
# The current version of the core CIF dictionary is obtainable from          #
# ftp://ftp.iucr.org/pub/cif_core.dic.                                       #
#                                                                            #
# Software is freely available for graphical display of the structure(s)     #
# in this CIF. For information consult the CIF software page                 #
# http://www.iucr.org/resources/cif/software.                                #
#                                                                            #
# This file may be used for bona fide research purposes within the           #
# scientific community so long as proper attribution is given to the journal # 
# article from which it was obtained.                                        #
#                                                                            #
##############################################################################
data_global
_audit_creation_method     SHELXL-97
_journal_data_validation_number     ?
_journal_date_recd_electronic     2011-09-30
_journal_date_accepted     2011-10-03
_journal_name_full     'Acta Crystallographica, Section E'
_journal_year     2011
_journal_volume     67
_journal_issue     11
_journal_page_first     m1502
_journal_page_last     m1502
_journal_paper_category     QM
_journal_coeditor_code     HB6432
_publ_contact_author_name     'Bang-Shao Yin'
_publ_contact_author_address
;
College of Chemistry and Chemical Engineering
Hunan Normal University
Hunan 410081
People's Republic of China
;
_publ_contact_author_email     yinbangshao@yahoo.cn
_publ_contact_author_fax     ?
_publ_contact_author_phone     ?
_publ_section_title
;\
\m-Propane-1,3-dithiolato-\k^4^<i>S</i>,<i>S</i>':<i>S</i>,<i>S</i>'-\
bis[dicarbonyl(triphenylphosphane-\k<i>P</i>)iron(II)](<i>Fe</i>---\
<i>Fe</i>)
;
loop_
    _publ_author_name
    _publ_author_footnote
    _publ_author_address
    'Yin, Bang-Shao' .
;
College of Chemistry and Chemical Engineering
Hunan Normal University
Hunan 410081
People's Republic of China
;
    'Li, Tian-Bao' .
;
College of Chemistry and Chemical Engineering
Hunan Normal University
Hunan 410081
People's Republic of China
;
    'Yang, Ming-Sheng' .
;
College of Chemistry and Chemical Engineering
Hunan Normal University
Hunan 410081
People's Republic of China
;
data_I
_chemical_name_systematic
;
\m-Propane-1,3-dithiolato-\k^4^<i>S</i>,<i>S</i>':<i>S</i>,<i>S</i>'-
bis[dicarbonyl(triphenylphosphane-\k<i>P</i>)iron(II)](<i>Fe</i>---<i>Fe</i>)
;
_chemical_name_common     ?
_chemical_formula_moiety     ?
_chemical_formula_sum     'C43 H36 Fe2 O4 P2 S2'
_chemical_formula_iupac     '[Fe2 (C3 H6 S2) (C18 H15 P)2 (C O)4]'
_chemical_formula_weight     854.48
_chemical_melting_point     ?
_symmetry_cell_setting     triclinic
_symmetry_space_group_name_H-M     'P -1'
loop_
    _symmetry_equiv_pos_as_xyz
    'x, y, z'
    '-x, -y, -z'
_cell_length_a     9.139(5)
_cell_length_b     13.480(5)
_cell_length_c     16.786(10)
_cell_angle_alpha     77.773(19)
_cell_angle_beta     89.50(2)
_cell_angle_gamma     71.187(18)
_cell_volume     1909.1(17)
_cell_formula_units_Z     2
_cell_measurement_reflns_used     5985
_cell_measurement_theta_min     1.6
_cell_measurement_theta_max     26.1
_cell_measurement_temperature     113(2)
_exptl_crystal_description     Prism
_exptl_crystal_colour     Colorless
_exptl_crystal_size_max     0.06
_exptl_crystal_size_mid     0.04
_exptl_crystal_size_min     0.04
_exptl_crystal_density_diffrn     1.486
_exptl_crystal_density_meas     ?
_exptl_crystal_density_method     'not measured'
_exptl_crystal_F_000     880
_exptl_absorpt_coefficient_mu     0.996
_exptl_absorpt_correction_type     multi-scan
_exptl_absorpt_process_details     '(CrystalClear; Rigaku/MSC, 2005)'
_exptl_absorpt_correction_T_min     0.9426
_exptl_absorpt_correction_T_max     0.9612
_exptl_special_details     ?
_diffrn_ambient_temperature     113(2)
_diffrn_radiation_type     MoK\a
_diffrn_radiation_wavelength     0.71073
_diffrn_radiation_source     'rotating anode'
_diffrn_radiation_monochromator     multilayer
_diffrn_measurement_device_type     'Rigaku Saturn724 CCD'
_diffrn_measurement_method     '\w and \f'
_diffrn_detector_area_resol_mean     14.22
_diffrn_reflns_number     15996
_diffrn_reflns_av_R_equivalents     0.1236
_diffrn_reflns_av_sigmaI/netI     0.2135
_diffrn_reflns_theta_min     1.64
_diffrn_reflns_theta_max     25.02
_diffrn_reflns_theta_full     25.02
_diffrn_measured_fraction_theta_max     0.998
_diffrn_measured_fraction_theta_full     0.998
_diffrn_reflns_limit_h_min     -10
_diffrn_reflns_limit_h_max     10
_diffrn_reflns_limit_k_min     -16
_diffrn_reflns_limit_k_max     12
_diffrn_reflns_limit_l_min     -19
_diffrn_reflns_limit_l_max     19
_diffrn_standards_number     0
_diffrn_standards_interval_count     0
_diffrn_standards_interval_time     0
_diffrn_standards_decay_%     0
_refine_special_details
;
Refinement of <i>F</i>^2^ against ALL reflections. The weighted <i>R</i>-factor
<i>wR</i> and goodness of fit <i>S</i> are based on <i>F</i>^2^, conventional
<i>R</i>-factors <i>R</i> are based on <i>F</i>, with <i>F</i> set to zero for
negative <i>F</i>^2^. The threshold expression of <i>F</i>^2^ >
\s(<i>F</i>^2^) is used only for calculating <i>R</i>-factors(gt) <i>etc</i>.
and is not relevant to the choice of reflections for refinement.
<i>R</i>-factors based on <i>F</i>^2^ are statistically about twice as large
as those based on <i>F</i>, and <i>R</i>- factors based on ALL data will be
even larger.
;
_reflns_number_total     6709
_reflns_number_gt     2718
_reflns_threshold_expression     I>2sigma(I)
_refine_ls_structure_factor_coef     Fsqd
_refine_ls_matrix_type     full
_refine_ls_R_factor_all     0.1199
_refine_ls_R_factor_gt     0.0752
_refine_ls_wR_factor_gt     0.1339
_refine_ls_wR_factor_ref     0.1457
_refine_ls_goodness_of_fit_ref     0.972
_refine_ls_restrained_S_all     0.972
_refine_ls_number_reflns     6709
_refine_ls_number_parameters     478
_refine_ls_number_restraints     0
_refine_ls_hydrogen_treatment     constr
_refine_ls_weighting_scheme     calc
_refine_ls_weighting_details
                 'calc w=1/[\s^2^(Fo^2^)+(0.0041P)^2^] where P=(Fo^2^+2Fc^2^)/3'
_atom_sites_solution_hydrogens     geom
_atom_sites_solution_primary     direct
_atom_sites_solution_secondary     difmap
_refine_ls_shift/su_max     0.001
_refine_ls_shift/su_mean     0.000
_refine_diff_density_max     1.350
_refine_diff_density_min     -0.663
_refine_ls_extinction_method     none
_refine_ls_extinction_coef     ?
loop_
    _atom_type_symbol
    _atom_type_description
    _atom_type_scat_dispersion_real
    _atom_type_scat_dispersion_imag
    _atom_type_scat_source
    'C' 'C' 0.0033 0.0016
                         'International Tables Vol C Tables 4.2.6.8 and 6.1.1.4'
    'H' 'H' 0.0000 0.0000
                         'International Tables Vol C Tables 4.2.6.8 and 6.1.1.4'
    'O' 'O' 0.0106 0.0060
                         'International Tables Vol C Tables 4.2.6.8 and 6.1.1.4'
    'P' 'P' 0.1023 0.0942
                         'International Tables Vol C Tables 4.2.6.8 and 6.1.1.4'
    'S' 'S' 0.1246 0.1234
                         'International Tables Vol C Tables 4.2.6.8 and 6.1.1.4'
    'Fe' 'Fe' 0.3463 0.8444
                         'International Tables Vol C Tables 4.2.6.8 and 6.1.1.4'
_computing_data_collection     'CrystalClear (Rigaku/MSC, 2005)'
_computing_cell_refinement     'CrystalClear (Rigaku/MSC, 2005)'
_computing_data_reduction     'CrystalClear (Rigaku/MSC, 2005)'
_computing_structure_solution     'SHELXS97 (Sheldrick, 2008)'
_computing_structure_refinement     'SHELXL97 (Sheldrick, 2008)'
_computing_molecular_graphics     'SHELXTL (Sheldrick, 2008)'
_computing_publication_material     'CrystalStructure (Rigaku/MSC, 2005)'
loop_
    _atom_site_type_symbol
    _atom_site_label
    _atom_site_fract_x
    _atom_site_fract_y
    _atom_site_fract_z
    _atom_site_U_iso_or_equiv
    _atom_site_adp_type
    _atom_site_calc_flag
    _atom_site_refinement_flags
    _atom_site_occupancy
    _atom_site_symmetry_multiplicity
    _atom_site_disorder_assembly
    _atom_site_disorder_group
    Fe Fe1 0.87669(12) 1.09597(7) 0.19524(6) 0.0333(3) Uani d . 1 1 . .
    Fe Fe2 1.07650(12) 0.91292(7) 0.24157(6) 0.0341(3) Uani d . 1 1 . .
    P P1 0.6388(2) 1.21710(14) 0.18129(12) 0.0316(5) Uani d . 1 1 . .
    P P2 1.1691(2) 0.74053(13) 0.30622(12) 0.0314(5) Uani d . 1 1 . .
    S S1 0.9131(2) 0.99887(13) 0.32702(11) 0.0359(5) Uani d . 1 1 . .
    S S2 0.8517(2) 0.94621(13) 0.16626(12) 0.0356(5) Uani d . 1 1 . .
    O O1 0.9526(7) 1.1484(4) 0.0249(3) 0.0531(16) Uani d . 1 1 . .
    O O2 1.0428(6) 1.2238(4) 0.2488(3) 0.0423(14) Uani d . 1 1 . .
    O O3 1.2386(6) 0.9101(4) 0.0911(3) 0.0574(17) Uani d . 1 1 . .
    O O4 1.3209(6) 0.9648(4) 0.3122(3) 0.0482(15) Uani d . 1 1 . .
    C C1 0.9215(8) 1.1291(5) 0.0921(5) 0.035(2) Uani d . 1 1 . .
    C C2 0.9700(9) 1.1748(5) 0.2264(4) 0.037(2) Uani d . 1 1 . .
    C C3 1.1720(8) 0.9076(5) 0.1509(5) 0.040(2) Uani d . 1 1 . .
    C C4 1.2219(9) 0.9448(5) 0.2834(4) 0.0342(19) Uani d . 1 1 . .
    C C5 0.7706(8) 0.9347(5) 0.3615(4) 0.038(2) Uani d . 1 1 . .
    H H5A 0.8029 0.8936 0.4183 0.045 Uiso calc R 1 1 . .
    H H5B 0.6712 0.9921 0.3632 0.045 Uiso calc R 1 1 . .
    C C6 0.7389(8) 0.8584(5) 0.3127(5) 0.039(2) Uani d . 1 1 . .
    H H6A 0.8317 0.7935 0.3190 0.047 Uiso calc R 1 1 . .
    H H6B 0.6523 0.8353 0.3362 0.047 Uiso calc R 1 1 . .
    C C7 0.6992(8) 0.9069(5) 0.2232(5) 0.040(2) Uani d . 1 1 . .
    H H7A 0.6056 0.9712 0.2172 0.049 Uiso calc R 1 1 . .
    H H7B 0.6725 0.8545 0.1978 0.049 Uiso calc R 1 1 . .
    C C8 0.6245(8) 1.3568(5) 0.1372(4) 0.0308(18) Uani d . 1 1 . .
    C C9 0.7434(9) 1.3833(5) 0.0962(5) 0.037(2) Uani d . 1 1 . .
    H H9 0.8371 1.3271 0.0938 0.045 Uiso calc R 1 1 . .
    C C10 0.7330(9) 1.4864(5) 0.0589(4) 0.042(2) Uani d . 1 1 . .
    H H10 0.8180 1.5017 0.0323 0.051 Uiso calc R 1 1 . .
    C C11 0.5929(9) 1.5688(5) 0.0612(4) 0.039(2) Uani d . 1 1 . .
    H H11 0.5804 1.6408 0.0343 0.047 Uiso calc R 1 1 . .
    C C12 0.4745(9) 1.5446(6) 0.1024(5) 0.043(2) Uani d . 1 1 . .
    H H12 0.3808 1.6006 0.1051 0.051 Uiso calc R 1 1 . .
    C C13 0.4893(9) 1.4402(5) 0.1400(4) 0.044(2) Uani d . 1 1 . .
    H H13 0.4055 1.4253 0.1682 0.052 Uiso calc R 1 1 . .
    C C14 0.4933(8) 1.2007(5) 0.1161(5) 0.0325(19) Uani d . 1 1 . .
    C C15 0.5438(8) 1.1447(5) 0.0520(4) 0.036(2) Uani d . 1 1 . .
    H H15 0.6512 1.1110 0.0473 0.043 Uiso calc R 1 1 . .
    C C16 0.4372(8) 1.1397(5) -0.0023(4) 0.0322(18) Uani d . 1 1 . .
    H H16 0.4730 1.1051 -0.0459 0.039 Uiso calc R 1 1 . .
    C C17 0.2815(9) 1.1824(5) 0.0038(5) 0.042(2) Uani d . 1 1 . .
    H H17 0.2095 1.1747 -0.0330 0.050 Uiso calc R 1 1 . .
    C C18 0.2319(9) 1.2374(5) 0.0653(5) 0.041(2) Uani d . 1 1 . .
    H H18 0.1240 1.2693 0.0701 0.049 Uiso calc R 1 1 . .
    C C19 0.3360(8) 1.2466(5) 0.1195(5) 0.040(2) Uani d . 1 1 . .
    H H19 0.2983 1.2857 0.1605 0.048 Uiso calc R 1 1 . .
    C C20 0.5427(8) 1.2287(5) 0.2775(4) 0.0261(17) Uani d . 1 1 . .
    C C21 0.5778(9) 1.2937(5) 0.3258(5) 0.043(2) Uani d . 1 1 . .
    H H21 0.6423 1.3355 0.3065 0.051 Uiso calc R 1 1 . .
    C C22 0.5154(9) 1.2951(6) 0.4027(5) 0.044(2) Uani d . 1 1 . .
    H H22 0.5350 1.3399 0.4350 0.053 Uiso calc R 1 1 . .
    C C23 0.4285(9) 1.2335(6) 0.4304(5) 0.044(2) Uani d . 1 1 . .
    H H23 0.3891 1.2346 0.4829 0.053 Uiso calc R 1 1 . .
    C C24 0.3951(8) 1.1701(5) 0.3862(5) 0.042(2) Uani d . 1 1 . .
    H H24 0.3334 1.1268 0.4073 0.051 Uiso calc R 1 1 . .
    C C25 0.4529(9) 1.1688(5) 0.3083(5) 0.041(2) Uani d . 1 1 . .
    H H25 0.4284 1.1250 0.2766 0.049 Uiso calc R 1 1 . .
    C C26 1.1264(8) 0.6384(5) 0.2631(4) 0.0314(18) Uani d . 1 1 . .
    C C27 1.0331(9) 0.6666(5) 0.1930(5) 0.037(2) Uani d . 1 1 . .
    H H27 0.9904 0.7404 0.1671 0.045 Uiso calc R 1 1 . .
    C C28 0.9989(8) 0.5915(5) 0.1585(5) 0.039(2) Uani d . 1 1 . .
    H H28 0.9361 0.6139 0.1090 0.047 Uiso calc R 1 1 . .
    C C29 1.0557(8) 0.4852(5) 0.1959(5) 0.037(2) Uani d . 1 1 . .
    H H29 1.0286 0.4332 0.1744 0.044 Uiso calc R 1 1 . .
    C C30 1.1545(8) 0.4541(5) 0.2664(4) 0.037(2) Uani d . 1 1 . .
    H H30 1.1975 0.3801 0.2917 0.044 Uiso calc R 1 1 . .
    C C31 1.1907(8) 0.5291(5) 0.2998(4) 0.0325(19) Uani d . 1 1 . .
    H H31 1.2587 0.5067 0.3474 0.039 Uiso calc R 1 1 . .
    C C32 1.1094(8) 0.7174(5) 0.4129(4) 0.0304(19) Uani d . 1 1 . .
    C C33 1.0258(8) 0.6510(5) 0.4409(4) 0.0336(19) Uani d . 1 1 . .
    H H33 1.0012 0.6101 0.4066 0.040 Uiso calc R 1 1 . .
    C C34 0.9755(8) 0.6434(5) 0.5219(5) 0.037(2) Uani d . 1 1 . .
    H H34 0.9205 0.5955 0.5428 0.044 Uiso calc R 1 1 . .
    C C35 1.0078(9) 0.7065(5) 0.5695(4) 0.040(2) Uani d . 1 1 . .
    H H35 0.9710 0.7038 0.6227 0.048 Uiso calc R 1 1 . .
    C C36 1.0909(8) 0.7721(6) 0.5418(5) 0.041(2) Uani d . 1 1 . .
    H H36 1.1132 0.8140 0.5760 0.049 Uiso calc R 1 1 . .
    C C37 1.1437(8) 0.7786(5) 0.4640(5) 0.037(2) Uani d . 1 1 . .
    H H37 1.2029 0.8243 0.4450 0.044 Uiso calc R 1 1 . .
    C C38 1.3813(8) 0.6816(5) 0.3197(4) 0.0302(18) Uani d . 1 1 . .
    C C39 1.4600(9) 0.6203(5) 0.3913(5) 0.044(2) Uani d . 1 1 . .
    H H39 1.4042 0.6103 0.4387 0.053 Uiso calc R 1 1 . .
    C C40 1.6209(10) 0.5719(6) 0.3968(5) 0.051(2) Uani d . 1 1 . .
    H H40 1.6742 0.5324 0.4478 0.061 Uiso calc R 1 1 . .
    C C41 1.7028(9) 0.5819(5) 0.3263(5) 0.047(2) Uani d . 1 1 . .
    H H41 1.8116 0.5475 0.3283 0.056 Uiso calc R 1 1 . .
    C C42 1.6247(9) 0.6408(5) 0.2565(5) 0.042(2) Uani d . 1 1 . .
    H H42 1.6801 0.6487 0.2087 0.050 Uiso calc R 1 1 . .
    C C43 1.4680(9) 0.6905(5) 0.2509(5) 0.038(2) Uani d . 1 1 . .
    H H43 1.4172 0.7316 0.1996 0.045 Uiso calc R 1 1 . .
loop_
    _atom_site_aniso_label
    _atom_site_aniso_U_11
    _atom_site_aniso_U_22
    _atom_site_aniso_U_33
    _atom_site_aniso_U_12
    _atom_site_aniso_U_13
    _atom_site_aniso_U_23
    Fe1 0.0382(7) 0.0381(6) 0.0270(7) -0.0102(5) 0.0135(5) -0.0182(5)
    Fe2 0.0353(7) 0.0404(6) 0.0284(7) -0.0078(5) 0.0130(5) -0.0191(5)
    P1 0.0332(12) 0.0366(10) 0.0252(12) -0.0072(9) 0.0094(10) -0.0142(9)
    P2 0.0324(12) 0.0381(10) 0.0254(12) -0.0074(9) 0.0083(9) -0.0177(9)
    S1 0.0384(12) 0.0419(11) 0.0294(12) -0.0086(9) 0.0137(10) -0.0201(9)
    S2 0.0384(12) 0.0385(10) 0.0311(13) -0.0080(9) 0.0100(10) -0.0181(9)
    O1 0.062(4) 0.068(4) 0.036(4) -0.026(3) 0.024(3) -0.020(3)
    O2 0.050(4) 0.054(3) 0.033(3) -0.024(3) 0.014(3) -0.022(3)
    O3 0.044(4) 0.099(4) 0.033(4) -0.020(3) 0.023(3) -0.028(3)
    O4 0.039(4) 0.056(3) 0.049(4) -0.014(3) 0.009(3) -0.013(3)
    C1 0.033(5) 0.034(4) 0.044(6) -0.014(4) 0.005(4) -0.014(4)
    C2 0.045(5) 0.037(4) 0.026(5) -0.013(4) 0.019(4) -0.005(4)
    C3 0.028(5) 0.049(5) 0.042(6) -0.010(4) 0.008(4) -0.016(4)
    C4 0.030(5) 0.042(4) 0.028(5) -0.007(4) 0.017(4) -0.009(4)
    C5 0.031(4) 0.041(4) 0.029(5) 0.002(4) 0.020(4) -0.006(4)
    C6 0.033(5) 0.035(4) 0.045(6) -0.006(4) 0.010(4) -0.007(4)
    C7 0.048(5) 0.022(4) 0.057(6) -0.010(4) 0.005(5) -0.023(4)
    C8 0.033(5) 0.036(4) 0.025(5) -0.009(4) 0.005(4) -0.016(3)
    C9 0.040(5) 0.030(4) 0.044(6) -0.010(4) 0.012(4) -0.016(4)
    C10 0.045(5) 0.057(5) 0.034(5) -0.024(4) 0.015(4) -0.018(4)
    C11 0.056(6) 0.034(4) 0.026(5) -0.014(4) 0.003(4) 0.000(4)
    C12 0.049(6) 0.045(5) 0.030(5) -0.005(4) -0.001(4) -0.017(4)
    C13 0.048(6) 0.041(4) 0.037(5) -0.005(4) 0.014(4) -0.013(4)
    C14 0.034(5) 0.029(4) 0.038(5) -0.011(3) 0.009(4) -0.012(3)
    C15 0.032(5) 0.038(4) 0.030(5) 0.002(4) 0.007(4) -0.016(4)
    C16 0.034(5) 0.037(4) 0.025(5) -0.007(4) 0.012(4) -0.015(3)
    C17 0.042(5) 0.049(5) 0.044(6) -0.020(4) 0.002(4) -0.023(4)
    C18 0.029(5) 0.064(5) 0.043(6) -0.023(4) 0.020(4) -0.029(4)
    C19 0.036(5) 0.043(4) 0.054(6) -0.018(4) 0.025(4) -0.032(4)
    C20 0.026(4) 0.026(4) 0.027(5) -0.008(3) 0.009(4) -0.009(3)
    C21 0.050(5) 0.041(4) 0.038(6) -0.012(4) 0.016(4) -0.017(4)
    C22 0.043(5) 0.063(5) 0.032(5) -0.014(4) 0.008(4) -0.029(4)
    C23 0.045(6) 0.055(5) 0.023(5) -0.003(4) 0.012(4) -0.013(4)
    C24 0.038(5) 0.036(4) 0.038(6) 0.002(4) 0.021(4) -0.001(4)
    C25 0.044(5) 0.035(4) 0.029(5) 0.009(4) 0.006(4) -0.012(4)
    C26 0.035(5) 0.034(4) 0.027(5) -0.007(4) 0.022(4) -0.019(3)
    C27 0.043(5) 0.032(4) 0.038(5) -0.006(4) 0.016(4) -0.021(4)
    C28 0.037(5) 0.046(4) 0.040(5) -0.013(4) 0.013(4) -0.023(4)
    C29 0.038(5) 0.036(4) 0.044(6) -0.013(4) 0.018(4) -0.022(4)
    C30 0.040(5) 0.035(4) 0.032(5) -0.002(4) 0.015(4) -0.017(4)
    C31 0.028(4) 0.049(4) 0.024(5) -0.010(4) 0.008(4) -0.021(4)
    C32 0.019(4) 0.035(4) 0.033(5) 0.003(3) -0.002(4) -0.016(4)
    C33 0.030(5) 0.033(4) 0.032(5) 0.000(4) 0.003(4) -0.013(4)
    C34 0.034(5) 0.033(4) 0.034(5) -0.001(3) 0.017(4) -0.004(4)
    C35 0.043(5) 0.055(5) 0.022(5) -0.011(4) 0.018(4) -0.017(4)
    C36 0.037(5) 0.060(5) 0.031(5) -0.011(4) 0.016(4) -0.027(4)
    C37 0.034(5) 0.038(4) 0.037(5) -0.005(4) 0.003(4) -0.016(4)
    C38 0.041(5) 0.032(4) 0.020(5) -0.014(4) 0.013(4) -0.009(3)
    C39 0.036(5) 0.053(5) 0.043(6) -0.012(4) 0.014(4) -0.015(4)
    C40 0.050(6) 0.063(5) 0.037(6) -0.008(5) -0.004(5) -0.019(4)
    C41 0.037(5) 0.050(5) 0.052(6) -0.002(4) 0.014(5) -0.028(5)
    C42 0.043(5) 0.050(5) 0.033(5) -0.013(4) 0.014(4) -0.015(4)
    C43 0.042(5) 0.045(4) 0.023(5) -0.009(4) 0.002(4) -0.010(4)
_geom_special_details
;
All e.s.d.'s (except the e.s.d. in the dihedral angle between two l.s. planes)
are estimated using the full covariance matrix. The cell e.s.d.'s are taken
into account individually in the estimation of e.s.d.'s in distances, angles
and torsion angles; correlations between e.s.d.'s in cell parameters are only
used when they are defined by crystal symmetry. An approximate (isotropic)
treatment of cell e.s.d.'s is used for estimating e.s.d.'s involving l.s.
planes.
;
loop_
    _geom_bond_atom_site_label_1
    _geom_bond_atom_site_label_2
    _geom_bond_site_symmetry_2
    _geom_bond_distance
    _geom_bond_publ_flag
    Fe1 C2 . 1.719(8) y
    Fe1 C1 . 1.773(8) y
    Fe1 P1 . 2.237(2) yes
    Fe1 S2 . 2.254(2) yes
    Fe1 S1 . 2.285(2) yes
    Fe1 Fe2 . 2.5167(16) n
    Fe2 C4 . 1.720(8) y
    Fe2 C3 . 1.750(8) y
    Fe2 P2 . 2.230(2) yes
    Fe2 S1 . 2.276(2) yes
    Fe2 S2 . 2.287(2) yes
    P1 C14 . 1.826(7) ?
    P1 C8 . 1.834(7) ?
    P1 C20 . 1.843(7) ?
    P2 C26 . 1.829(7) ?
    P2 C38 . 1.839(7) ?
    P2 C32 . 1.859(8) ?
    S1 C5 . 1.812(7) n
    S2 C7 . 1.837(8) ?
    O1 C1 . 1.156(8) ?
    O2 C2 . 1.189(8) ?
    O3 C3 . 1.171(9) ?
    O4 C4 . 1.160(8) ?
    C5 C6 . 1.538(8) ?
    C5 H5A . 0.9900 ?
    C5 H5B . 0.9900 ?
    C6 C7 . 1.502(9) ?
    C6 H6A . 0.9900 ?
    C6 H6B . 0.9900 ?
    C7 H7A . 0.9900 ?
    C7 H7B . 0.9900 ?
    C8 C9 . 1.384(9) ?
    C8 C13 . 1.385(9) ?
    C9 C10 . 1.372(8) ?
    C9 H9 . 0.9500 ?
    C10 C11 . 1.405(9) ?
    C10 H10 . 0.9500 ?
    C11 C12 . 1.369(10) ?
    C11 H11 . 0.9500 ?
    C12 C13 . 1.378(9) ?
    C12 H12 . 0.9500 ?
    C13 H13 . 0.9500 ?
    C14 C19 . 1.376(9) ?
    C14 C15 . 1.432(9) ?
    C15 C16 . 1.367(9) ?
    C15 H15 . 0.9500 ?
    C16 C17 . 1.364(9) ?
    C16 H16 . 0.9500 ?
    C17 C18 . 1.387(9) ?
    C17 H17 . 0.9500 ?
    C18 C19 . 1.374(9) ?
    C18 H18 . 0.9500 ?
    C19 H19 . 0.9500 ?
    C20 C25 . 1.355(9) ?
    C20 C21 . 1.419(9) ?
    C21 C22 . 1.408(9) ?
    C21 H21 . 0.9500 ?
    C22 C23 . 1.339(10) ?
    C22 H22 . 0.9500 ?
    C23 C24 . 1.349(9) ?
    C23 H23 . 0.9500 ?
    C24 C25 . 1.407(9) ?
    C24 H24 . 0.9500 ?
    C25 H25 . 0.9500 ?
    C26 C27 . 1.369(9) ?
    C26 C31 . 1.399(8) ?
    C27 C28 . 1.382(8) ?
    C27 H27 . 0.9500 ?
    C28 C29 . 1.365(8) ?
    C28 H28 . 0.9500 ?
    C29 C30 . 1.398(9) ?
    C29 H29 . 0.9500 ?
    C30 C31 . 1.380(8) ?
    C30 H30 . 0.9500 ?
    C31 H31 . 0.9500 ?
    C32 C33 . 1.366(9) ?
    C32 C37 . 1.409(9) ?
    C33 C34 . 1.425(9) ?
    C33 H33 . 0.9500 ?
    C34 C35 . 1.380(9) ?
    C34 H34 . 0.9500 ?
    C35 C36 . 1.352(9) ?
    C35 H35 . 0.9500 ?
    C36 C37 . 1.384(9) ?
    C36 H36 . 0.9500 ?
    C37 H37 . 0.9500 ?
    C38 C39 . 1.362(9) ?
    C38 C43 . 1.402(9) ?
    C39 C40 . 1.398(10) ?
    C39 H39 . 0.9500 ?
    C40 C41 . 1.400(10) ?
    C40 H40 . 0.9500 ?
    C41 C42 . 1.329(10) ?
    C41 H41 . 0.9500 ?
    C42 C43 . 1.366(9) ?
    C42 H42 . 0.9500 ?
    C43 H43 . 0.9500 ?
loop_
    _geom_angle_atom_site_label_1
    _geom_angle_atom_site_label_2
    _geom_angle_atom_site_label_3
    _geom_angle_site_symmetry_1
    _geom_angle_site_symmetry_3
    _geom_angle
    _geom_angle_publ_flag
    C2 Fe1 C1 . . 93.2(3) ?
    C2 Fe1 P1 . . 96.3(2) ?
    C1 Fe1 P1 . . 96.4(2) ?
    C2 Fe1 S2 . . 156.9(2) ?
    C1 Fe1 S2 . . 86.5(2) ?
    P1 Fe1 S2 . . 106.71(9) n
    C2 Fe1 S1 . . 87.4(2) ?
    C1 Fe1 S1 . . 156.3(2) ?
    P1 Fe1 S1 . . 107.06(8) n
    S2 Fe1 S1 . . 83.84(8) n
    C2 Fe1 Fe2 . . 100.6(2) ?
    C1 Fe1 Fe2 . . 100.5(2) ?
    P1 Fe1 Fe2 . . 155.34(8) n
    S2 Fe1 Fe2 . . 56.98(6) n
    S1 Fe1 Fe2 . . 56.33(6) ?
    C4 Fe2 C3 . . 90.2(3) ?
    C4 Fe2 P2 . . 93.3(2) ?
    C3 Fe2 P2 . . 100.2(2) ?
    C4 Fe2 S1 . . 88.2(2) ?
    C3 Fe2 S1 . . 153.7(2) ?
    P2 Fe2 S1 . . 106.10(9) n
    C4 Fe2 S2 . . 156.0(2) ?
    C3 Fe2 S2 . . 87.6(3) ?
    P2 Fe2 S2 . . 110.61(8) n
    S1 Fe2 S2 . . 83.30(8) ?
    C4 Fe2 Fe1 . . 101.1(2) ?
    C3 Fe2 Fe1 . . 98.0(2) ?
    P2 Fe2 Fe1 . . 156.70(8) n
    S1 Fe2 Fe1 . . 56.69(6) n
    S2 Fe2 Fe1 . . 55.71(6) n
    C14 P1 C8 . . 100.7(3) ?
    C14 P1 C20 . . 103.1(3) ?
    C8 P1 C20 . . 102.0(3) ?
    C14 P1 Fe1 . . 117.7(2) ?
    C8 P1 Fe1 . . 116.2(2) ?
    C20 P1 Fe1 . . 114.9(2) ?
    C26 P2 C38 . . 99.4(3) ?
    C26 P2 C32 . . 104.5(3) ?
    C38 P2 C32 . . 102.6(3) ?
    C26 P2 Fe2 . . 119.9(2) ?
    C38 P2 Fe2 . . 115.9(2) ?
    C32 P2 Fe2 . . 112.5(2) ?
    C5 S1 Fe2 . . 112.2(2) ?
    C5 S1 Fe1 . . 116.5(2) ?
    Fe2 S1 Fe1 . . 66.98(7) ?
    C7 S2 Fe1 . . 111.5(2) ?
    C7 S2 Fe2 . . 115.3(2) ?
    Fe1 S2 Fe2 . . 67.31(7) ?
    O1 C1 Fe1 . . 178.5(6) ?
    O2 C2 Fe1 . . 175.9(6) ?
    O3 C3 Fe2 . . 175.3(7) ?
    O4 C4 Fe2 . . 179.0(7) ?
    C6 C5 S1 . . 118.7(5) ?
    C6 C5 H5A . . 107.6 ?
    S1 C5 H5A . . 107.6 ?
    C6 C5 H5B . . 107.6 ?
    S1 C5 H5B . . 107.6 ?
    H5A C5 H5B . . 107.1 ?
    C7 C6 C5 . . 114.1(5) ?
    C7 C6 H6A . . 108.7 ?
    C5 C6 H6A . . 108.7 ?
    C7 C6 H6B . . 108.7 ?
    C5 C6 H6B . . 108.7 ?
    H6A C6 H6B . . 107.6 ?
    C6 C7 S2 . . 115.6(5) ?
    C6 C7 H7A . . 108.4 ?
    S2 C7 H7A . . 108.4 ?
    C6 C7 H7B . . 108.4 ?
    S2 C7 H7B . . 108.4 ?
    H7A C7 H7B . . 107.4 ?
    C9 C8 C13 . . 117.2(7) ?
    C9 C8 P1 . . 122.0(5) ?
    C13 C8 P1 . . 120.7(6) ?
    C10 C9 C8 . . 123.4(7) ?
    C10 C9 H9 . . 118.3 ?
    C8 C9 H9 . . 118.3 ?
    C9 C10 C11 . . 118.0(7) ?
    C9 C10 H10 . . 121.0 ?
    C11 C10 H10 . . 121.0 ?
    C12 C11 C10 . . 119.6(7) ?
    C12 C11 H11 . . 120.2 ?
    C10 C11 H11 . . 120.2 ?
    C11 C12 C13 . . 121.0(7) ?
    C11 C12 H12 . . 119.5 ?
    C13 C12 H12 . . 119.5 ?
    C12 C13 C8 . . 120.9(8) ?
    C12 C13 H13 . . 119.6 ?
    C8 C13 H13 . . 119.6 ?
    C19 C14 C15 . . 116.8(7) ?
    C19 C14 P1 . . 124.3(6) ?
    C15 C14 P1 . . 118.7(6) ?
    C16 C15 C14 . . 119.9(7) ?
    C16 C15 H15 . . 120.0 ?
    C14 C15 H15 . . 120.0 ?
    C17 C16 C15 . . 122.5(7) ?
    C17 C16 H16 . . 118.7 ?
    C15 C16 H16 . . 118.7 ?
    C16 C17 C18 . . 117.8(7) ?
    C16 C17 H17 . . 121.1 ?
    C18 C17 H17 . . 121.1 ?
    C19 C18 C17 . . 121.1(7) ?
    C19 C18 H18 . . 119.4 ?
    C17 C18 H18 . . 119.4 ?
    C18 C19 C14 . . 121.8(7) ?
    C18 C19 H19 . . 119.1 ?
    C14 C19 H19 . . 119.1 ?
    C25 C20 C21 . . 118.4(7) ?
    C25 C20 P1 . . 122.5(5) ?
    C21 C20 P1 . . 118.7(6) ?
    C22 C21 C20 . . 118.8(7) ?
    C22 C21 H21 . . 120.6 ?
    C20 C21 H21 . . 120.6 ?
    C23 C22 C21 . . 120.3(7) ?
    C23 C22 H22 . . 119.8 ?
    C21 C22 H22 . . 119.8 ?
    C22 C23 C24 . . 122.0(8) ?
    C22 C23 H23 . . 119.0 ?
    C24 C23 H23 . . 119.0 ?
    C23 C24 C25 . . 119.0(8) ?
    C23 C24 H24 . . 120.5 ?
    C25 C24 H24 . . 120.5 ?
    C20 C25 C24 . . 121.5(7) ?
    C20 C25 H25 . . 119.3 ?
    C24 C25 H25 . . 119.3 ?
    C27 C26 C31 . . 118.1(6) ?
    C27 C26 P2 . . 120.9(5) ?
    C31 C26 P2 . . 121.0(6) ?
    C26 C27 C28 . . 122.5(6) ?
    C26 C27 H27 . . 118.8 ?
    C28 C27 H27 . . 118.8 ?
    C29 C28 C27 . . 119.8(7) ?
    C29 C28 H28 . . 120.1 ?
    C27 C28 H28 . . 120.1 ?
    C28 C29 C30 . . 118.8(6) ?
    C28 C29 H29 . . 120.6 ?
    C30 C29 H29 . . 120.6 ?
    C31 C30 C29 . . 121.2(6) ?
    C31 C30 H30 . . 119.4 ?
    C29 C30 H30 . . 119.4 ?
    C30 C31 C26 . . 119.6(7) ?
    C30 C31 H31 . . 120.2 ?
    C26 C31 H31 . . 120.2 ?
    C33 C32 C37 . . 119.7(7) ?
    C33 C32 P2 . . 123.1(5) ?
    C37 C32 P2 . . 117.0(6) ?
    C32 C33 C34 . . 119.6(7) ?
    C32 C33 H33 . . 120.2 ?
    C34 C33 H33 . . 120.2 ?
    C35 C34 C33 . . 119.1(7) ?
    C35 C34 H34 . . 120.5 ?
    C33 C34 H34 . . 120.5 ?
    C36 C35 C34 . . 121.3(7) ?
    C36 C35 H35 . . 119.4 ?
    C34 C35 H35 . . 119.4 ?
    C35 C36 C37 . . 120.3(7) ?
    C35 C36 H36 . . 119.8 ?
    C37 C36 H36 . . 119.8 ?
    C36 C37 C32 . . 119.9(7) ?
    C36 C37 H37 . . 120.0 ?
    C32 C37 H37 . . 120.0 ?
    C39 C38 C43 . . 117.0(7) ?
    C39 C38 P2 . . 124.0(6) ?
    C43 C38 P2 . . 118.6(6) ?
    C38 C39 C40 . . 121.6(8) ?
    C38 C39 H39 . . 119.2 ?
    C40 C39 H39 . . 119.2 ?
    C39 C40 C41 . . 119.5(8) ?
    C39 C40 H40 . . 120.3 ?
    C41 C40 H40 . . 120.3 ?
    C42 C41 C40 . . 118.5(8) ?
    C42 C41 H41 . . 120.8 ?
    C40 C41 H41 . . 120.8 ?
    C41 C42 C43 . . 122.6(8) ?
    C41 C42 H42 . . 118.7 ?
    C43 C42 H42 . . 118.7 ?
    C42 C43 C38 . . 120.9(7) ?
    C42 C43 H43 . . 119.6 ?
    C38 C43 H43 . . 119.6 ?
loop_
    _geom_torsion_atom_site_label_1
    _geom_torsion_atom_site_label_2
    _geom_torsion_atom_site_label_3
    _geom_torsion_atom_site_label_4
    _geom_torsion_site_symmetry_1
    _geom_torsion_site_symmetry_2
    _geom_torsion_site_symmetry_3
    _geom_torsion_site_symmetry_4
    _geom_torsion
    _geom_torsion_publ_flag
    C2 Fe1 Fe2 C4 . . . . -0.7(3) ?
    C1 Fe1 Fe2 C4 . . . . 94.6(3) ?
    P1 Fe1 Fe2 C4 . . . . -133.1(3) ?
    S2 Fe1 Fe2 C4 . . . . 173.4(3) ?
    S1 Fe1 Fe2 C4 . . . . -80.4(3) ?
    C2 Fe1 Fe2 C3 . . . . -92.5(4) ?
    C1 Fe1 Fe2 C3 . . . . 2.8(3) ?
    P1 Fe1 Fe2 C3 . . . . 135.1(3) ?
    S2 Fe1 Fe2 C3 . . . . 81.6(3) ?
    S1 Fe1 Fe2 C3 . . . . -172.2(3) ?
    C2 Fe1 Fe2 P2 . . . . 126.3(3) ?
    C1 Fe1 Fe2 P2 . . . . -138.4(3) ?
    P1 Fe1 Fe2 P2 . . . . -6.0(3) ?
    S2 Fe1 Fe2 P2 . . . . -59.59(19) ?
    S1 Fe1 Fe2 P2 . . . . 46.63(18) ?
    C2 Fe1 Fe2 S1 . . . . 79.7(3) ?
    C1 Fe1 Fe2 S1 . . . . 175.0(2) ?
    P1 Fe1 Fe2 S1 . . . . -52.67(18) ?
    S2 Fe1 Fe2 S1 . . . . -106.21(10) ?
    C2 Fe1 Fe2 S2 . . . . -174.1(3) ?
    C1 Fe1 Fe2 S2 . . . . -78.8(2) ?
    P1 Fe1 Fe2 S2 . . . . 53.54(18) ?
    S1 Fe1 Fe2 S2 . . . . 106.21(10) ?
    C2 Fe1 P1 C14 . . . . 159.2(4) ?
    C1 Fe1 P1 C14 . . . . 65.3(4) ?
    S2 Fe1 P1 C14 . . . . -23.0(3) ?
    S1 Fe1 P1 C14 . . . . -111.6(3) ?
    Fe2 Fe1 P1 C14 . . . . -67.8(3) ?
    C2 Fe1 P1 C8 . . . . 39.7(4) ?
    C1 Fe1 P1 C8 . . . . -54.2(3) ?
    S2 Fe1 P1 C8 . . . . -142.5(3) ?
    S1 Fe1 P1 C8 . . . . 129.0(3) ?
    Fe2 Fe1 P1 C8 . . . . 172.8(3) ?
    C2 Fe1 P1 C20 . . . . -79.1(3) ?
    C1 Fe1 P1 C20 . . . . -173.1(3) ?
    S2 Fe1 P1 C20 . . . . 98.7(3) ?
    S1 Fe1 P1 C20 . . . . 10.1(3) ?
    Fe2 Fe1 P1 C20 . . . . 53.9(3) ?
    C4 Fe2 P2 C26 . . . . -154.4(4) ?
    C3 Fe2 P2 C26 . . . . -63.6(4) ?
    S1 Fe2 P2 C26 . . . . 116.5(3) ?
    S2 Fe2 P2 C26 . . . . 27.7(3) ?
    Fe1 Fe2 P2 C26 . . . . 77.3(3) ?
    C4 Fe2 P2 C38 . . . . -35.2(3) ?
    C3 Fe2 P2 C38 . . . . 55.6(4) ?
    S1 Fe2 P2 C38 . . . . -124.3(3) ?
    S2 Fe2 P2 C38 . . . . 146.9(3) ?
    Fe1 Fe2 P2 C38 . . . . -163.6(3) ?
    C4 Fe2 P2 C32 . . . . 82.3(3) ?
    C3 Fe2 P2 C32 . . . . 173.1(4) ?
    S1 Fe2 P2 C32 . . . . -6.8(3) ?
    S2 Fe2 P2 C32 . . . . -95.5(3) ?
    Fe1 Fe2 P2 C32 . . . . -46.0(3) ?
    C4 Fe2 S1 C5 . . . . -145.0(3) ?
    C3 Fe2 S1 C5 . . . . 128.1(6) ?
    P2 Fe2 S1 C5 . . . . -52.1(3) ?
    S2 Fe2 S1 C5 . . . . 57.5(3) ?
    Fe1 Fe2 S1 C5 . . . . 110.5(3) ?
    C4 Fe2 S1 Fe1 . . . . 104.5(2) ?
    C3 Fe2 S1 Fe1 . . . . 17.6(6) ?
    P2 Fe2 S1 Fe1 . . . . -162.59(8) ?
    S2 Fe2 S1 Fe1 . . . . -53.01(7) ?
    C2 Fe1 S1 C5 . . . . 151.2(3) ?
    C1 Fe1 S1 C5 . . . . -116.7(6) ?
    P1 Fe1 S1 C5 . . . . 55.4(2) ?
    S2 Fe1 S1 C5 . . . . -50.2(2) ?
    Fe2 Fe1 S1 C5 . . . . -104.3(2) ?
    C2 Fe1 S1 Fe2 . . . . -104.5(2) ?
    C1 Fe1 S1 Fe2 . . . . -12.4(6) ?
    P1 Fe1 S1 Fe2 . . . . 159.70(8) ?
    S2 Fe1 S1 Fe2 . . . . 54.07(7) ?
    C2 Fe1 S2 C7 . . . . 124.4(7) ?
    C1 Fe1 S2 C7 . . . . -145.6(3) ?
    P1 Fe1 S2 C7 . . . . -50.0(3) ?
    S1 Fe1 S2 C7 . . . . 56.0(3) ?
    Fe2 Fe1 S2 C7 . . . . 109.5(3) ?
    C2 Fe1 S2 Fe2 . . . . 14.9(6) ?
    C1 Fe1 S2 Fe2 . . . . 104.9(2) ?
    P1 Fe1 S2 Fe2 . . . . -159.49(8) ?
    S1 Fe1 S2 Fe2 . . . . -53.49(7) ?
    C4 Fe2 S2 C7 . . . . -120.2(6) ?
    C3 Fe2 S2 C7 . . . . 154.6(3) ?
    P2 Fe2 S2 C7 . . . . 54.6(2) ?
    S1 Fe2 S2 C7 . . . . -50.1(2) ?
    Fe1 Fe2 S2 C7 . . . . -104.0(2) ?
    C4 Fe2 S2 Fe1 . . . . -16.2(6) ?
    C3 Fe2 S2 Fe1 . . . . -101.4(2) ?
    P2 Fe2 S2 Fe1 . . . . 158.63(8) ?
    S1 Fe2 S2 Fe1 . . . . 53.90(7) ?
    Fe2 S1 C5 C6 . . . . -19.0(6) ?
    Fe1 S1 C5 C6 . . . . 55.4(5) ?
    S1 C5 C6 C7 . . . . -53.4(8) ?
    C5 C6 C7 S2 . . . . 62.7(7) ?
    Fe1 S2 C7 C6 . . . . -73.7(5) ?
    Fe2 S2 C7 C6 . . . . 0.5(5) ?
    C14 P1 C8 C9 . . . . -112.5(7) ?
    C20 P1 C8 C9 . . . . 141.5(6) ?
    Fe1 P1 C8 C9 . . . . 15.8(7) ?
    C14 P1 C8 C13 . . . . 63.9(6) ?
    C20 P1 C8 C13 . . . . -42.1(6) ?
    Fe1 P1 C8 C13 . . . . -167.8(5) ?
    C13 C8 C9 C10 . . . . -0.1(11) ?
    P1 C8 C9 C10 . . . . 176.4(5) ?
    C8 C9 C10 C11 . . . . -1.4(11) ?
    C9 C10 C11 C12 . . . . 2.2(11) ?
    C10 C11 C12 C13 . . . . -1.6(12) ?
    C11 C12 C13 C8 . . . . 0.1(12) ?
    C9 C8 C13 C12 . . . . 0.7(11) ?
    P1 C8 C13 C12 . . . . -175.8(6) ?
    C8 P1 C14 C19 . . . . -72.6(7) ?
    C20 P1 C14 C19 . . . . 32.5(7) ?
    Fe1 P1 C14 C19 . . . . 160.1(5) ?
    C8 P1 C14 C15 . . . . 101.6(6) ?
    C20 P1 C14 C15 . . . . -153.3(5) ?
    Fe1 P1 C14 C15 . . . . -25.7(7) ?
    C19 C14 C15 C16 . . . . 0.6(11) ?
    P1 C14 C15 C16 . . . . -174.0(5) ?
    C14 C15 C16 C17 . . . . -3.0(11) ?
    C15 C16 C17 C18 . . . . 3.4(11) ?
    C16 C17 C18 C19 . . . . -1.4(12) ?
    C17 C18 C19 C14 . . . . -0.9(12) ?
    C15 C14 C19 C18 . . . . 1.3(11) ?
    P1 C14 C19 C18 . . . . 175.6(6) ?
    C14 P1 C20 C25 . . . . 39.2(6) ?
    C8 P1 C20 C25 . . . . 143.4(6) ?
    Fe1 P1 C20 C25 . . . . -90.1(6) ?
    C14 P1 C20 C21 . . . . -148.0(5) ?
    C8 P1 C20 C21 . . . . -43.9(6) ?
    Fe1 P1 C20 C21 . . . . 82.7(5) ?
    C25 C20 C21 C22 . . . . -1.3(10) ?
    P1 C20 C21 C22 . . . . -174.4(5) ?
    C20 C21 C22 C23 . . . . 2.0(11) ?
    C21 C22 C23 C24 . . . . -1.2(12) ?
    C22 C23 C24 C25 . . . . -0.2(11) ?
    C21 C20 C25 C24 . . . . -0.1(10) ?
    P1 C20 C25 C24 . . . . 172.7(5) ?
    C23 C24 C25 C20 . . . . 0.9(10) ?
    C38 P2 C26 C27 . . . . -129.7(6) ?
    C32 P2 C26 C27 . . . . 124.6(6) ?
    Fe2 P2 C26 C27 . . . . -2.5(7) ?
    C38 P2 C26 C31 . . . . 48.9(6) ?
    C32 P2 C26 C31 . . . . -56.8(6) ?
    Fe2 P2 C26 C31 . . . . 176.1(5) ?
    C31 C26 C27 C28 . . . . 1.1(11) ?
    P2 C26 C27 C28 . . . . 179.7(5) ?
    C26 C27 C28 C29 . . . . 1.8(11) ?
    C27 C28 C29 C30 . . . . -3.4(11) ?
    C28 C29 C30 C31 . . . . 2.2(11) ?
    C29 C30 C31 C26 . . . . 0.6(11) ?
    C27 C26 C31 C30 . . . . -2.2(10) ?
    P2 C26 C31 C30 . . . . 179.2(5) ?
    C26 P2 C32 C33 . . . . -11.0(6) ?
    C38 P2 C32 C33 . . . . -114.3(5) ?
    Fe2 P2 C32 C33 . . . . 120.5(5) ?
    C26 P2 C32 C37 . . . . 173.8(5) ?
    C38 P2 C32 C37 . . . . 70.6(5) ?
    Fe2 P2 C32 C37 . . . . -54.6(5) ?
    C37 C32 C33 C34 . . . . -0.7(9) ?
    P2 C32 C33 C34 . . . . -175.7(4) ?
    C32 C33 C34 C35 . . . . 2.3(9) ?
    C33 C34 C35 C36 . . . . -2.5(10) ?
    C34 C35 C36 C37 . . . . 1.0(11) ?
    C35 C36 C37 C32 . . . . 0.7(10) ?
    C33 C32 C37 C36 . . . . -0.8(9) ?
    P2 C32 C37 C36 . . . . 174.5(5) ?
    C26 P2 C38 C39 . . . . -96.6(6) ?
    C32 P2 C38 C39 . . . . 10.7(6) ?
    Fe2 P2 C38 C39 . . . . 133.6(5) ?
    C26 P2 C38 C43 . . . . 76.7(6) ?
    C32 P2 C38 C43 . . . . -176.1(5) ?
    Fe2 P2 C38 C43 . . . . -53.2(6) ?
    C43 C38 C39 C40 . . . . 2.5(10) ?
    P2 C38 C39 C40 . . . . 175.8(5) ?
    C38 C39 C40 C41 . . . . -3.2(11) ?
    C39 C40 C41 C42 . . . . 2.3(11) ?
    C40 C41 C42 C43 . . . . -0.9(12) ?
    C41 C42 C43 C38 . . . . 0.2(11) ?
    C39 C38 C43 C42 . . . . -1.0(10) ?
    P2 C38 C43 C42 . . . . -174.7(5) ?
