# Supplementary material for: μ-Propane-1,3-dithiol­ato-κ4 S,S′:S,S′-bis­[dicarbon­yl(triphenyl­phosphane-κP)iron(II)](Fe—Fe)
Source: Acta Crystallogr Sect E Struct Rep Online. 2011 Oct 8;67(Pt 11):m1502. doi: 10.1107/S1600536811040621 (PMC3246933; doi:10.1107/S1600536811040621)
Supplement: Supplementary file 2 [file e-67-m1502-Isup2.hkl]

# 
# h,k,l, Fc-squared, Fo-squared, sigma(Fo-squared) and status flag 
# 
data_I
_shelx_title ' shelx in P-1' 
_shelx_refln_list_code          4 
_shelx_F_calc_maximum      212.89 
_exptl_crystal_F_000       880.00 
_reflns_d_resolution_high  0.8402 
 
loop_ 
 _symmetry_equiv_pos_as_xyz 
 'x, y, z' 
 '-x, -y, -z' 
 
_cell_length_a     9.1393 
_cell_length_b    13.4796 
_cell_length_c    16.7861 
_cell_angle_alpha  77.773 
_cell_angle_beta   89.496 
_cell_angle_gamma  71.187 
 
_shelx_F_squared_multiplier     1.000 
 
loop_ 
 _refln_index_h 
 _refln_index_k 
 _refln_index_l 
 _refln_F_squared_calc 
 _refln_F_squared_meas 
 _refln_F_squared_sigma 
 _refln_observed_status 
   1   0   0     6861.04     7065.45    327.25 o 
   2   0   0     7328.10     8144.56    314.38 o 
   3   0   0      851.51      733.20     56.06 o 
   4   0   0     2413.69     2435.14    147.51 o 
   5   0   0      945.05      625.49    103.68 o 
   6   0   0       76.18       47.48     35.34 o 
   7   0   0       44.04       46.57     40.36 o 
   8   0   0      116.54      112.99     91.26 o 
   9   0   0       13.98       13.15     26.64 o 
  10   0   0       75.78      136.23    122.91 o 
 -10   1   0       39.00       36.07     58.98 o 
  -9   1   0        0.57       16.39     66.29 o 
  -8   1   0       32.04       60.91     48.19 o 
  -7   1   0      148.66      116.24     53.43 o 
  -6   1   0      935.88      769.44    128.64 o 
  -5   1   0     1526.91     1109.18     96.74 o 
  -4   1   0     3315.41     2054.46    244.83 o 
  -3   1   0    13584.27    13507.56    946.35 o 
  -2   1   0    14082.89    13468.86    840.91 o 
  -1   1   0     1482.72     1246.22     69.20 o 
   0   1   0     9321.79     7970.74   1116.80 o 
   1   1   0    30542.47    33461.52    817.02 o 
   2   1   0     4253.60     4396.46    185.86 o 
   3   1   0     2516.69     1815.81    236.65 o 
   4   1   0     3016.78     3157.38    133.47 o 
   5   1   0     5636.39     5131.69   1012.69 o 
   6   1   0     1424.90     1461.99    316.11 o 
   7   1   0      138.19      190.44    122.75 o 
   8   1   0      487.05      508.01    134.78 o 
   9   1   0      440.16      503.50    196.82 o 
  10   1   0      238.85      223.60    183.29 o 
  -9   2   0       76.73      108.08     78.19 o 
  -8   2   0       69.78      139.53    156.52 o 
  -7   2   0       45.63       78.95     56.91 o 
  -6   2   0     1037.46      862.04    128.58 o 
  -5   2   0      892.08      674.10     60.63 o 
  -4   2   0     3668.44     3312.75    385.61 o 
  -3   2   0     5562.55     4536.15    450.61 o 
  -2   2   0    17098.11    18134.17    807.21 o 
  -1   2   0     1961.88     1586.12    149.19 o 
   0   2   0      827.27      714.05     42.09 o 
   1   2   0     9451.80     7849.98    813.39 o 
   2   2   0     1165.12     1040.43     89.96 o 
   3   2   0     1321.29     1099.62    108.18 o 
   4   2   0     2531.48     2151.93    244.22 o 
   5   2   0     2628.92     2190.60    282.31 o 
   6   2   0      315.75      221.39    127.22 o 
   7   2   0      346.74      491.07    309.54 o 
   8   2   0      611.54      605.18    118.02 o 
   9   2   0       82.84      104.91     78.19 o 
  10   2   0       48.47       51.41     48.16 o 
  -9   3   0      195.99      256.20    217.31 o 
  -8   3   0      620.53      714.50    258.51 o 
  -7   3   0      297.46      471.45    134.58 o 
  -6   3   0       85.06       61.58     35.83 o 
  -5   3   0     1245.71     1332.41    160.12 o 
  -4   3   0     3228.42     3822.00    216.68 o 
  -3   3   0       58.79       15.92     23.57 o 
  -2   3   0     2687.97     2700.13    114.65 o 
  -1   3   0      648.89      659.70     50.68 o 
   0   3   0      522.02      518.49     51.51 o 
   1   3   0     1521.56     1439.20     82.25 o 
   2   3   0     6399.31     4271.97    591.77 o 
   3   3   0      939.30      849.79     80.23 o 
   4   3   0     1226.97     1158.29     73.20 o 
   5   3   0     2820.14     3499.58    287.82 o 
   6   3   0       18.44       20.69     43.52 o 
   7   3   0      371.17      420.50    172.29 o 
   8   3   0      388.14      623.74    374.64 o 
   9   3   0       10.69       92.33     80.80 o 
  10   3   0      302.55      385.47    249.55 o 
  -9   4   0       28.85       23.91     65.51 o 
  -8   4   0       43.61       23.68     49.57 o 
  -7   4   0        2.49       23.74     59.68 o 
  -6   4   0      655.82      728.58    182.41 o 
  -5   4   0      189.47      159.00    117.89 o 
  -4   4   0      447.38      339.53     95.42 o 
  -3   4   0     3827.24     4189.42    230.81 o 
  -2   4   0     1575.58     1620.75    100.80 o 
  -1   4   0     6135.37     6674.22    237.34 o 
   0   4   0      728.25      661.56     56.39 o 
   1   4   0     3048.48     2317.75    304.17 o 
   2   4   0      453.28      384.49     45.94 o 
   3   4   0     1373.86     1307.63     70.81 o 
   4   4   0       69.00       28.97     29.60 o 
   5   4   0     1359.35     1161.95    167.62 o 
   6   4   0      371.20      272.28     77.34 o 
   7   4   0      731.79      617.74    204.33 o 
   8   4   0      327.95      485.94    158.53 o 
   9   4   0      317.27      475.57    145.03 o 
  10   4   0        4.48        8.19     56.93 o 
  -8   5   0      148.58      205.23    213.78 o 
  -7   5   0       19.10       27.93     66.58 o 
  -6   5   0      101.14      133.95     95.09 o 
  -5   5   0      368.40      451.40    243.06 o 
  -4   5   0      272.22      328.89    195.92 o 
  -3   5   0     2309.00     2972.36    221.08 o 
  -2   5   0      125.65       91.98     27.53 o 
  -1   5   0     4573.03     4509.76    158.09 o 
   0   5   0     1374.73     1302.48     47.34 o 
   1   5   0     3108.00     3189.21    126.00 o 
   2   5   0        1.05        4.25      7.13 o 
   3   5   0     1203.18     1086.17     51.61 o 
   4   5   0       36.98       16.55     17.43 o 
   5   5   0      263.29      186.96     91.89 o 
   6   5   0       62.52      109.16     80.16 o 
   7   5   0      118.15      234.61    126.87 o 
   8   5   0       96.94      130.24     62.96 o 
   9   5   0      209.16      268.81    194.50 o 
  10   5   0      168.08      260.71    157.36 o 
  -8   6   0        6.92       49.08     59.27 o 
  -7   6   0        0.16      -15.70     89.86 o 
  -6   6   0      220.36      282.07    221.04 o 
  -5   6   0      245.41      234.59    128.43 o 
  -4   6   0      391.97      468.66    272.59 o 
  -3   6   0     2729.79     3431.03    512.25 o 
  -2   6   0     5265.68     4400.85    651.08 o 
  -1   6   0      724.80      729.48     68.73 o 
   0   6   0     4300.92     4290.02    163.34 o 
   1   6   0     2356.25     2099.36    137.85 o 
   2   6   0      717.15      757.13    112.60 o 
   3   6   0      492.15      376.50     65.99 o 
   4   6   0     3044.29     2781.60    269.01 o 
   5   6   0       62.94       58.64     29.83 o 
   6   6   0       22.93       51.04     50.50 o 
   7   6   0       42.27       77.55     77.08 o 
   8   6   0      162.11      274.70    187.09 o 
   9   6   0       13.61       38.62     46.86 o 
  10   6   0       15.97       33.08     75.26 o 
  -7   7   0        0.40       17.90     52.56 o 
  -6   7   0      432.59      452.66    340.03 o 
  -5   7   0      267.73      261.29    170.26 o 
  -4   7   0       56.13      171.54     93.75 o 
  -3   7   0      736.78      800.88    269.96 o 
  -2   7   0     5556.57     5616.75    793.67 o 
  -1   7   0       36.00       24.61     19.42 o 
   0   7   0     2333.67     2481.64     81.04 o 
   1   7   0     5790.32     5613.30    322.40 o 
   2   7   0     2772.91     2939.99    173.32 o 
   3   7   0     1680.96     1393.60    199.28 o 
   4   7   0     1265.72     1109.55    172.94 o 
   5   7   0      686.76      558.06    107.03 o 
   6   7   0      605.62      565.64    170.51 o 
   7   7   0      896.84      868.96    123.26 o 
   8   7   0      369.14      452.03    307.78 o 
   9   7   0        2.36       19.78     74.51 o 
  10   7   0      704.67      723.32    147.09 o 
  -7   8   0      139.25      321.21    298.94 o 
  -6   8   0      142.28      229.66    187.55 o 
  -5   8   0      191.14      325.61    228.37 o 
  -4   8   0        5.86       24.21     54.09 o 
  -3   8   0     1325.62     1362.09    371.83 o 
  -2   8   0      391.90      284.50     55.76 o 
  -1   8   0     3319.10     3425.79    240.58 o 
   0   8   0        8.92       12.67     12.62 o 
   1   8   0      509.64      409.75     51.24 o 
   2   8   0     1425.12     1559.74    147.01 o 
   3   8   0     1360.06     1652.83    415.96 o 
   4   8   0      292.42      314.97     42.35 o 
   5   8   0      136.35      119.87     51.02 o 
   6   8   0        2.72       14.80     13.60 o 
   7   8   0      586.14      643.88    108.69 o 
   8   8   0        0.59       23.75     40.89 o 
   9   8   0        1.06       43.84     62.88 o 
  10   8   0        6.21       34.62     61.65 o 
  -6   9   0        6.31       65.20     87.72 o 
  -5   9   0       75.58      107.22     96.37 o 
  -4   9   0       26.36       40.60     45.92 o 
  -3   9   0     1233.04     1505.23    327.08 o 
  -2   9   0     1427.13     1245.92    143.04 o 
  -1   9   0      185.39      191.49     52.93 o 
   0   9   0      753.49      689.02     82.60 o 
   1   9   0       33.40       32.13     16.51 o 
   2   9   0        2.62       12.46     56.68 o 
   3   9   0      753.14      550.75    179.34 o 
   4   9   0     2141.09     1909.52    302.47 o 
   5   9   0      621.88      649.31    122.52 o 
   6   9   0      126.02      104.11     47.89 o 
   7   9   0       10.64       25.79     33.52 o 
   8   9   0      362.93      469.30    115.13 o 
   9   9   0        1.87        8.15     53.34 o 
  10   9   0        5.46       49.69     66.87 o 
  -5  10   0      255.44      410.96    198.24 o 
  -4  10   0       81.65      131.06     87.46 o 
  -3  10   0       90.84      151.91    156.38 o 
  -2  10   0     1073.59     1175.41    166.72 o 
  -1  10   0      666.23      656.19     73.36 o 
   0  10   0      124.33      113.95     39.67 o 
   1  10   0      107.15      122.00     72.30 o 
   2  10   0      151.53      220.82    176.36 o 
   3  10   0        4.21       79.27     99.33 o 
   4  10   0       83.36      149.00    177.22 o 
   5  10   0     2864.21     2971.93    213.24 o 
   6  10   0      510.66      636.81     89.09 o 
   7  10   0       50.32      133.58     70.77 o 
   8  10   0       21.38       -0.24     47.12 o 
   9  10   0      169.95      366.49    240.72 o 
  10  10   0      142.29      366.17    304.43 o 
  -4  11   0       32.20       46.55     65.13 o 
  -3  11   0      209.58      219.70    118.45 o 
  -2  11   0      458.40      441.15     98.89 o 
  -1  11   0      140.05      140.10     95.95 o 
   0  11   0      556.94      591.54     59.39 o 
   1  11   0     2735.83     3452.01    644.57 o 
   2  11   0      108.53      117.48     91.45 o 
   3  11   0      214.50      254.63    185.52 o 
   4  11   0      747.16      754.52    160.41 o 
   5  11   0     1204.71     1400.33    332.56 o 
   6  11   0      539.41      886.07    265.49 o 
   7  11   0      243.38      337.06     70.05 o 
   8  11   0       24.68       62.99     90.63 o 
   9  11   0       31.07      127.11    151.50 o 
  -3  12   0        0.67        7.58     34.22 o 
  -2  12   0      495.66      515.47     81.75 o 
  -1  12   0      236.48      326.81    268.49 o 
   0  12   0      296.82      308.92     65.58 o 
   1  12   0     1365.03     1439.56    178.32 o 
   2  12   0     1617.56     1593.05    242.42 o 
   3  12   0      167.26      154.02    113.40 o 
   4  12   0       57.67       68.99     87.19 o 
   5  12   0      439.83      671.37    188.19 o 
   6  12   0      608.33     1115.36    279.85 o 
   7  12   0       30.17       56.21    117.62 o 
   8  12   0       10.28       77.50    153.47 o 
   9  12   0        0.70       29.75     64.96 o 
  -2  13   0      339.17      393.49    401.21 o 
  -1  13   0      112.92       65.94     80.10 o 
   0  13   0      247.56      310.84    209.48 o 
   1  13   0      156.79      339.89    165.47 o 
   2  13   0     1773.68     2373.59    370.85 o 
   3  13   0       38.88       73.36     71.25 o 
   4  13   0       44.50       58.71     94.71 o 
   5  13   0      240.81      467.20    422.06 o 
   6  13   0      604.77     1117.48    477.58 o 
   7  13   0      196.88      382.47    560.88 o 
   8  13   0       45.09       88.32    117.28 o 
  -1  14   0       75.92      102.92    118.46 o 
   0  14   0      127.74      211.10    214.94 o 
   1  14   0       76.80      139.22    112.57 o 
   2  14   0      683.98      791.57    212.24 o 
   3  14   0      762.93     1253.53    288.55 o 
   4  14   0        2.74        7.77     52.12 o 
   5  14   0        2.43       44.35     90.58 o 
   6  14   0      590.78      985.74    210.42 o 
   7  14   0      248.39      536.78    807.58 o 
   1  15   0      196.80      356.41    406.28 o 
   2  15   0       23.43       54.38     68.74 o 
   3  15   0       86.69      169.11    181.40 o 
   4  15   0      123.78      204.37    250.59 o 
   5  15   0       33.89       28.18     68.45 o 
   6  15   0        1.96       39.93     99.18 o 
  -5 -15   1       18.37       38.36     75.29 o 
  -4 -15   1      102.55      242.43    131.98 o 
  -3 -15   1       21.28       81.87     84.09 o 
  -2 -15   1       16.02        5.14     37.73 o 
  -1 -15   1        5.27       24.14     63.63 o 
  -7 -14   1      132.90      294.31    364.43 o 
  -6 -14   1       14.14       51.68     93.04 o 
  -5 -14   1      249.28      390.00    407.70 o 
  -4 -14   1       84.56      157.45    153.52 o 
  -3 -14   1      160.25      177.37    234.46 o 
  -2 -14   1      198.29      225.50    177.12 o 
  -1 -14   1      238.89      257.59    178.33 o 
   0 -14   1       79.94      189.42    215.28 o 
   1 -14   1       10.30       13.28     36.63 o 
  -8 -13   1      316.90      571.30    644.18 o 
  -7 -13   1      106.90      252.80    329.37 o 
  -6 -13   1       33.70       24.93     89.59 o 
  -5 -13   1        0.76        5.56     98.79 o 
  -4 -13   1       93.18       59.45    110.10 o 
  -3 -13   1        3.29       -3.69     90.92 o 
  -2 -13   1        1.85       22.95     45.65 o 
  -1 -13   1       45.67       61.53     55.27 o 
   0 -13   1       31.94       44.30     51.74 o 
   1 -13   1       37.90       58.81     57.24 o 
   2 -13   1      145.34      212.33    480.13 o 
  -9 -12   1      155.66      263.08    316.14 o 
  -8 -12   1      267.61      474.28    588.56 o 
  -7 -12   1      302.33      513.97    470.55 o 
  -6 -12   1      424.13      529.41    520.41 o 
  -5 -12   1       79.76      277.44    129.13 o 
  -4 -12   1        6.10        1.18     48.19 o 
  -3 -12   1        3.81       31.32     83.99 o 
  -2 -12   1        0.12       23.21     62.97 o 
  -1 -12   1      244.93      332.20    183.89 o 
   0 -12   1        8.99       23.34     39.47 o 
   1 -12   1        4.42       24.78     76.17 o 
   2 -12   1       40.70       62.90     50.45 o 
   3 -12   1      363.13      412.60     97.24 o 
  -9 -11   1       87.00      134.20    105.28 o 
  -8 -11   1      138.27      301.44    261.41 o 
  -7 -11   1       80.60       51.34    180.52 o 
  -6 -11   1        0.80        5.62     14.23 o 
  -5 -11   1      185.32      324.65    308.96 o 
  -4 -11   1      389.99      470.69    377.51 o 
  -3 -11   1      170.04      187.01    137.74 o 
  -2 -11   1       20.91       30.94     40.74 o 
  -1 -11   1      376.65      448.11    283.49 o 
   0 -11   1      341.71      305.22     51.95 o 
   1 -11   1       36.50       41.57     28.83 o 
   2 -11   1      324.53      233.37    231.29 o 
   3 -11   1       17.42       46.51     59.16 o 
   4 -11   1        1.22       15.74     41.08 o 
 -10 -10   1      366.95      490.56    301.36 o 
  -9 -10   1       58.77      150.91     92.60 o 
  -8 -10   1        3.37        5.04     36.81 o 
  -7 -10   1       26.56       61.43     49.04 o 
  -6 -10   1      257.00      312.68     83.89 o 
  -5 -10   1      125.05      138.16     51.57 o 
  -4 -10   1        0.72       49.12     81.63 o 
  -3 -10   1       71.97      169.40    129.82 o 
  -2 -10   1      402.99      484.37    264.75 o 
  -1 -10   1       18.97       17.50     12.15 o 
   0 -10   1      302.12      259.70     50.83 o 
   1 -10   1      882.98      759.17     92.49 o 
   2 -10   1        7.22       12.65     13.19 o 
   3 -10   1        5.78        9.81     46.57 o 
   4 -10   1       64.19      125.84    110.31 o 
   5 -10   1       25.07       24.90     52.22 o 
 -10  -9   1        0.23       37.41     57.17 o 
  -9  -9   1       48.48       50.30     56.29 o 
  -8  -9   1      145.90       98.51     77.74 o 
  -7  -9   1      306.89      302.15    176.74 o 
  -6  -9   1      120.76      173.01     86.66 o 
  -5  -9   1      779.25      665.46     93.11 o 
  -4  -9   1      224.75      204.22     34.62 o 
  -3  -9   1       63.99       47.55     50.99 o 
  -2  -9   1      144.23      124.30     94.90 o 
  -1  -9   1     1226.24     1066.33    139.68 o 
   0  -9   1        6.20       10.62     14.35 o 
   1  -9   1      106.32      121.27     45.56 o 
   2  -9   1      265.03      283.86     32.76 o 
   3  -9   1      728.09      823.54    154.52 o 
   4  -9   1       82.02      156.05    102.70 o 
   5  -9   1      274.93      406.77    308.98 o 
   6  -9   1      187.90      193.46    253.44 o 
 -10  -8   1      159.72      271.66    192.10 o 
  -9  -8   1        0.49       26.04     59.76 o 
  -8  -8   1        2.69       24.94     48.02 o 
  -7  -8   1        1.98       28.66     37.64 o 
  -6  -8   1      699.58      726.35    139.15 o 
  -5  -8   1        0.66       24.37     19.72 o 
  -4  -8   1      293.46      291.07     54.89 o 
  -3  -8   1        7.71       23.55     75.73 o 
  -2  -8   1      148.23      102.56     75.89 o 
  -1  -8   1      315.67      250.89     38.25 o 
   0  -8   1      716.98      654.31     72.56 o 
   1  -8   1       75.29       53.98     28.44 o 
   2  -8   1       26.64       44.11     21.85 o 
   3  -8   1     1307.42     1490.31    342.57 o 
   4  -8   1     1050.60     1498.82    390.88 o 
   5  -8   1      227.91      376.27    239.87 o 
   6  -8   1      471.26      570.25    150.87 o 
 -10  -7   1       15.78       59.24     78.88 o 
  -9  -7   1      100.91      123.39     88.89 o 
  -8  -7   1      924.31      815.68    160.82 o 
  -7  -7   1       30.57       14.23     40.44 o 
  -6  -7   1      223.55      245.47    136.25 o 
  -5  -7   1      984.75      791.45    103.65 o 
  -4  -7   1       40.49       30.21     31.00 o 
  -3  -7   1       63.78       39.70     21.06 o 
  -2  -7   1       16.56       19.71      9.53 o 
  -1  -7   1        9.72        4.22      8.98 o 
   0  -7   1      406.51      395.23     48.88 o 
   1  -7   1      104.61       63.47     25.00 o 
   2  -7   1     3944.38     3538.20    287.73 o 
   3  -7   1      295.09      345.45    118.07 o 
   4  -7   1     3035.66     3827.09   1094.71 o 
   5  -7   1     1820.67     2132.61    627.56 o 
   6  -7   1        1.26        7.56     77.44 o 
   7  -7   1       14.49       91.39    106.97 o 
 -10  -6   1      332.50      601.48    201.46 o 
  -9  -6   1        4.82       33.66     51.64 o 
  -8  -6   1       36.19       26.82     40.04 o 
  -7  -6   1      937.37      828.09    137.84 o 
  -6  -6   1      387.96      378.60    111.16 o 
  -5  -6   1      248.33      185.06     91.16 o 
  -4  -6   1       20.62       29.41     24.84 o 
  -3  -6   1      142.04      115.59     50.98 o 
  -2  -6   1     3582.85     2992.04    234.73 o 
  -1  -6   1     3286.39     2836.00    174.18 o 
   0  -6   1      706.66      658.81     75.27 o 
   1  -6   1      385.13      362.86     39.41 o 
   2  -6   1     2208.33     1846.62    271.29 o 
   3  -6   1      668.49      677.10    205.03 o 
   4  -6   1     1176.01     1396.08    373.92 o 
   5  -6   1      601.84      860.43    291.53 o 
   6  -6   1        8.24       57.64     57.73 o 
   7  -6   1       33.66      -17.74     89.22 o 
   8  -6   1      197.73      322.76    406.10 o 
 -10  -5   1      746.55     1235.96    362.01 o 
  -9  -5   1      298.79      451.67    147.19 o 
  -8  -5   1     1315.17     1270.96    244.96 o 
  -7  -5   1      313.22      382.39    199.02 o 
  -6  -5   1     1286.50     1164.91    165.88 o 
  -5  -5   1       25.23       28.31     27.38 o 
  -4  -5   1       47.64       21.68     14.92 o 
  -3  -5   1        3.54       18.10     21.15 o 
  -2  -5   1       68.66       57.60     26.51 o 
  -1  -5   1    10206.75     9264.35    325.69 o 
   0  -5   1     3187.20     3119.57     86.56 o 
   1  -5   1        7.78        9.24     12.57 o 
   2  -5   1     2173.01     2456.23    130.77 o 
   3  -5   1     4856.31     5821.45    448.57 o 
   4  -5   1     2465.02     2445.75    731.59 o 
   5  -5   1      278.22      422.56    250.03 o 
   6  -5   1     1103.27     1524.59    410.14 o 
   7  -5   1        0.62       11.39    106.30 o 
   8  -5   1       71.95      173.73    125.30 o 
 -10  -4   1      521.12      902.73    322.32 o 
  -9  -4   1      235.02      411.38    268.53 o 
  -8  -4   1     1355.15     1647.66    291.96 o 
  -7  -4   1      566.18      529.32    332.47 o 
  -6  -4   1       33.65       37.36     54.22 o 
  -5  -4   1       11.83       12.40     32.40 o 
  -4  -4   1      122.10      166.97     59.03 o 
  -3  -4   1      995.94      969.22     92.04 o 
  -2  -4   1       31.55        5.65     12.21 o 
  -1  -4   1       84.05       53.07     21.27 o 
   0  -4   1    28688.98    27851.37    574.95 o 
   1  -4   1     5714.38     5525.99    238.66 o 
   2  -4   1     3153.86     3450.30    160.46 o 
   3  -4   1     3430.66     3865.05    445.29 o 
   4  -4   1     1207.54     1087.03    333.45 o 
   5  -4   1      707.83      773.28    328.71 o 
   6  -4   1      405.46      473.79    296.20 o 
   7  -4   1      175.06      238.38    175.82 o 
   8  -4   1        0.18       36.39     48.65 o 
 -10  -3   1       97.41      168.31    161.08 o 
  -9  -3   1      226.31      413.47    109.92 o 
  -8  -3   1      152.61      601.69    276.96 o 
  -7  -3   1     1183.09     1354.53    286.54 o 
  -6  -3   1      114.52      131.16     87.70 o 
  -5  -3   1      159.32      140.61     98.94 o 
  -4  -3   1      911.42      952.07    103.88 o 
  -3  -3   1    11660.43    10482.23    416.96 o 
  -2  -3   1     1204.88     1055.68    131.68 o 
  -1  -3   1     5671.92     5143.87    541.77 o 
   0  -3   1    45323.45    31893.80   4726.23 o 
   1  -3   1     3033.13     2936.95    236.21 o 
   2  -3   1     6075.34     6014.08    226.99 o 
   3  -3   1     1474.47     1455.39    123.68 o 
   4  -3   1     3164.83     3782.31    227.12 o 
   5  -3   1      167.59      122.89     29.10 o 
   6  -3   1      459.87      509.95    254.93 o 
   7  -3   1     1037.01     1631.45    435.33 o 
   8  -3   1      277.65      338.21    267.58 o 
   9  -3   1      208.20      205.39    141.53 o 
 -10  -2   1        0.65       23.10     43.75 o 
  -9  -2   1       93.11      198.76    158.56 o 
  -8  -2   1       19.98       44.29     37.79 o 
  -7  -2   1     2319.74     2208.00    292.51 o 
  -6  -2   1     2740.70     2205.75    188.88 o 
  -5  -2   1     1987.67     2167.32    583.30 o 
  -4  -2   1      879.18      973.47    112.72 o 
  -3  -2   1      207.39      167.04     90.03 o 
  -2  -2   1     4229.50     4536.29    135.11 o 
  -1  -2   1      287.20      242.40     37.39 o 
   0  -2   1     7144.80     6690.54    114.74 o 
   1  -2   1       24.25       21.55     14.27 o 
   2  -2   1    14701.00    10803.42   2220.11 o 
   3  -2   1     3089.73     3187.70    117.04 o 
   4  -2   1     1481.30     1246.45    139.03 o 
   5  -2   1      231.73      177.34     42.74 o 
   6  -2   1        6.02        5.09      9.14 o 
   7  -2   1     1108.97     1274.73    208.52 o 
   8  -2   1     1739.75     2718.83    538.53 o 
   9  -2   1       54.72      106.43    144.10 o 
 -10  -1   1      375.49      456.07    144.36 o 
  -9  -1   1        0.06       28.07     33.22 o 
  -8  -1   1      126.21      148.63     85.78 o 
  -7  -1   1        9.52       35.16     53.65 o 
  -6  -1   1     3770.24     3053.81    340.98 o 
  -5  -1   1     1336.10     1449.87    242.56 o 
  -4  -1   1      397.33      428.64     66.34 o 
  -3  -1   1      538.26      503.46     72.10 o 
  -2  -1   1     2050.12     2596.60    228.93 o 
  -1  -1   1     5730.82     6164.33    202.08 o 
   0  -1   1     1518.80     1312.44     31.51 o 
   1  -1   1      466.20      327.83     40.39 o 
   2  -1   1    26119.46    23106.67   2452.62 o 
   3  -1   1     1060.27     1060.15     99.37 o 
   4  -1   1     2107.02     1921.05    189.64 o 
   5  -1   1     1100.62      853.31    135.36 o 
   6  -1   1     1061.13      891.43    116.82 o 
   7  -1   1      107.11      103.77     47.06 o 
   8  -1   1      447.48      635.12    120.01 o 
   9  -1   1      655.19      986.57    251.52 o 
 -10   0   1      410.76      533.81    269.68 o 
  -9   0   1      517.28      509.46     82.03 o 
  -8   0   1       65.16       41.13     29.39 o 
  -7   0   1     1338.91     1089.27    174.38 o 
  -6   0   1      837.38      667.66    105.39 o 
  -5   0   1     1047.41      696.53    142.51 o 
  -4   0   1        6.99       29.12     17.28 o 
  -3   0   1       57.45       24.90     26.74 o 
  -2   0   1      286.24      341.09     49.27 o 
  -1   0   1     1775.37     1806.53    135.54 o 
   1   0   1      107.55      165.46     50.46 o 
   2   0   1     4820.35     3385.70    734.46 o 
   3   0   1       67.23       75.19     44.10 o 
   4   0   1      494.74      513.25     96.76 o 
   5   0   1     2878.04     2762.21    553.37 o 
   6   0   1      916.55      789.16    109.93 o 
   7   0   1     1548.75     1468.38    265.25 o 
   8   0   1       68.88       85.06     52.62 o 
   9   0   1      205.26      287.68    169.60 o 
  10   0   1        2.74       41.06     84.90 o 
 -10   1   1       53.58      170.70    142.86 o 
  -9   1   1      989.94     1265.04    303.49 o 
  -8   1   1      390.84      360.15    156.63 o 
  -7   1   1      499.40      339.83     89.87 o 
  -6   1   1      701.05      545.03     82.35 o 
  -5   1   1      727.89      523.10     97.37 o 
  -4   1   1        6.50        9.07     22.93 o 
  -3   1   1     5314.88     5243.36    164.45 o 
  -2   1   1     9924.21     9687.50    541.10 o 
  -1   1   1     2854.53     3260.47    204.03 o 
   0   1   1     1357.93     1412.79     41.02 o 
   1   1   1    13179.64    15656.44   1512.68 o 
   2   1   1      597.78      566.67     78.31 o 
   3   1   1       37.49       12.12     20.95 o 
   4   1   1      252.90      216.76     77.65 o 
   5   1   1      295.88      274.32     70.97 o 
   6   1   1        7.62       -1.03     24.07 o 
   7   1   1       31.07       36.68     32.74 o 
   8   1   1       92.66      112.16     62.72 o 
   9   1   1       73.09       73.31     65.26 o 
  10   1   1       25.22       44.86     62.55 o 
  -9   2   1      307.12      385.73    296.78 o 
  -8   2   1      465.24      778.17    185.38 o 
  -7   2   1       96.19       71.93     40.61 o 
  -6   2   1       30.58       16.75     20.25 o 
  -5   2   1       12.56       16.00     18.81 o 
  -4   2   1     1366.93     1214.42    121.46 o 
  -3   2   1     6576.58     6556.83    213.40 o 
  -2   2   1     7786.11     7643.67    173.93 o 
  -1   2   1       42.88       48.06     22.12 o 
   0   2   1      313.21      272.43     36.00 o 
   1   2   1     8045.39     8594.52    442.93 o 
   2   2   1     1723.42     1797.25     76.38 o 
   3   2   1       40.90       23.58     28.83 o 
   4   2   1       30.59       19.60     26.17 o 
   5   2   1       43.57       26.68     32.21 o 
   6   2   1     1183.28      899.60    133.55 o 
   7   2   1       23.59       58.52    165.99 o 
   8   2   1       70.06      143.05    182.04 o 
   9   2   1      232.94      361.46    208.45 o 
  10   2   1        4.90       41.01     47.47 o 
  -9   3   1        6.39       27.02     55.96 o 
  -8   3   1       37.46       73.05     62.27 o 
  -7   3   1       86.61      128.80     91.75 o 
  -6   3   1      103.08       86.03     46.43 o 
  -5   3   1        1.99       10.41     17.23 o 
  -4   3   1        5.60       11.89     26.49 o 
  -3   3   1     1057.79     1189.29     96.33 o 
  -2   3   1     8858.39     8283.67    667.24 o 
  -1   3   1     7143.00     7788.44    325.27 o 
   0   3   1      915.56      919.28     42.73 o 
   1   3   1     1949.15     1853.35     99.83 o 
   2   3   1      816.89      695.34     73.58 o 
   3   3   1     3907.31     3072.20    354.87 o 
   4   3   1        8.50       26.92     18.87 o 
   5   3   1      954.94      936.53    172.03 o 
   6   3   1      191.92      263.75    189.61 o 
   7   3   1     1544.06     1666.47    231.41 o 
   8   3   1      449.81      792.16    160.08 o 
   9   3   1      175.51      361.62    238.26 o 
  10   3   1      172.29      219.55    177.73 o 
  -9   4   1        3.71       25.94     82.43 o 
  -8   4   1      223.10      186.12    159.99 o 
  -7   4   1      162.54      175.09    157.62 o 
  -6   4   1        7.42        2.60      4.60 o 
  -5   4   1      469.16      296.09     70.48 o 
  -4   4   1        2.95        7.47      9.79 o 
  -3   4   1      174.31      106.90     27.71 o 
  -2   4   1      141.24      155.64     55.68 o 
  -1   4   1     1038.39     1115.16     48.61 o 
   0   4   1     4099.91     4198.83    145.28 o 
   1   4   1     3149.95     3152.29    133.09 o 
   2   4   1      556.49      529.85     59.87 o 
   3   4   1     1604.92     1414.18    127.55 o 
   4   4   1     1070.78      808.30    118.48 o 
   5   4   1     2016.61     2423.54    340.23 o 
   6   4   1      407.06      332.74     94.98 o 
   7   4   1     2389.20     2196.57    237.09 o 
   8   4   1      809.72     1128.88    198.87 o 
   9   4   1      755.83     1270.24    260.58 o 
  10   4   1      505.97      790.32    208.69 o 
  -8   5   1       99.56      124.29    136.77 o 
  -7   5   1        1.07       15.35     46.54 o 
  -6   5   1      234.73      300.76    257.03 o 
  -5   5   1       23.67       37.19     56.89 o 
  -4   5   1      233.41      174.97    142.41 o 
  -3   5   1      535.34      627.03    147.67 o 
  -2   5   1        0.97        5.06     21.85 o 
  -1   5   1        5.18       10.88     18.16 o 
   0   5   1      118.96      129.55     50.34 o 
   1   5   1       28.73       58.97     34.69 o 
   2   5   1     2671.82     2317.33    148.48 o 
   3   5   1        0.75       12.12     19.51 o 
   4   5   1     1656.14     1305.40    162.71 o 
   5   5   1     2943.19     2025.08    246.45 o 
   6   5   1     3449.70     2939.85    269.86 o 
   7   5   1        5.77       26.07     45.12 o 
   8   5   1      754.00      824.83    133.40 o 
   9   5   1      782.77     1199.48    286.65 o 
  10   5   1      427.78     1186.82    290.84 o 
  -8   6   1       15.92       71.78    115.87 o 
  -7   6   1      362.71      381.98    360.64 o 
  -6   6   1      768.94      812.38    263.03 o 
  -5   6   1      707.96      808.55    252.77 o 
  -4   6   1      338.61      481.24    275.74 o 
  -3   6   1     1043.06     1183.72    190.32 o 
  -2   6   1       60.62       40.26     28.80 o 
  -1   6   1      492.66      522.91     71.94 o 
   0   6   1      120.30      124.06     63.65 o 
   1   6   1      129.04       87.11     50.34 o 
   2   6   1        0.13        8.05     24.08 o 
   3   6   1      271.16      269.01     51.95 o 
   4   6   1       85.10       66.66     34.13 o 
   5   6   1      182.49      115.31     55.94 o 
   6   6   1     2390.47     2393.24    236.55 o 
   7   6   1      838.29      825.65    149.74 o 
   8   6   1      302.57      382.68    263.71 o 
   9   6   1      585.87      827.20    145.58 o 
  10   6   1      449.09      935.49    239.31 o 
  -7   7   1       29.13       82.05     98.12 o 
  -6   7   1       90.76      116.63    138.92 o 
  -5   7   1     1394.48     1899.18    539.98 o 
  -4   7   1      557.52      641.84    293.15 o 
  -3   7   1      378.43      299.55    129.30 o 
  -2   7   1       92.90       92.62     42.01 o 
  -1   7   1       96.57       84.98     34.64 o 
   0   7   1       87.56       68.29     33.92 o 
   1   7   1      793.47      697.71     93.98 o 
   2   7   1     1389.64     1664.03    139.08 o 
   3   7   1      166.31      153.94     25.51 o 
   4   7   1      962.05      812.66    163.51 o 
   5   7   1     4190.28     4167.26    513.05 o 
   6   7   1      513.79      494.52    125.66 o 
   7   7   1      509.57      499.21     95.82 o 
   8   7   1       36.37       26.80     51.39 o 
   9   7   1        1.28       37.13     58.31 o 
  10   7   1       67.40      245.06    185.94 o 
  -7   8   1      172.12      230.36    355.37 o 
  -6   8   1       43.98       34.61     65.87 o 
  -5   8   1      569.06      703.41    192.39 o 
  -4   8   1     1391.85     1651.58    464.18 o 
  -3   8   1       20.53       13.44     56.79 o 
  -2   8   1      268.82      230.39     40.90 o 
  -1   8   1       14.56       33.44     22.62 o 
   0   8   1      357.44      354.89     39.96 o 
   1   8   1      972.85      756.11    107.01 o 
   2   8   1     1103.98     1268.81    221.26 o 
   3   8   1      373.58      489.03    289.00 o 
   4   8   1       43.67       33.28     30.60 o 
   5   8   1     1882.70     1733.88    148.70 o 
   6   8   1      488.30      389.24     83.55 o 
   7   8   1       15.66        1.49     53.94 o 
   8   8   1       28.81       72.31     65.81 o 
   9   8   1       14.02       31.17     47.02 o 
  10   8   1      425.97      671.99    180.17 o 
  -6   9   1      438.72      642.11    221.28 o 
  -5   9   1       34.04       20.00     90.44 o 
  -4   9   1      255.97      292.72     94.80 o 
  -3   9   1     1452.13     1463.79    473.25 o 
  -2   9   1       21.71       14.12     10.55 o 
  -1   9   1      784.91      698.81     98.92 o 
   0   9   1       29.42       26.88     16.35 o 
   1   9   1      247.21      276.59    184.33 o 
   2   9   1      665.68      752.05    126.60 o 
   3   9   1      102.27      131.33     98.03 o 
   4   9   1       13.92       90.58    133.41 o 
   5   9   1       87.28      124.92     55.80 o 
   6   9   1      531.29      573.37     51.69 o 
   7   9   1        8.12       37.99     38.36 o 
   8   9   1       37.97       97.99     80.99 o 
   9   9   1       18.93       58.01     62.88 o 
  10   9   1       43.42      124.59     96.37 o 
  -5  10   1      397.62      484.53    180.01 o 
  -4  10   1       99.00      112.49    101.44 o 
  -3  10   1       46.46       56.39     68.11 o 
  -2  10   1      330.63      253.84     59.21 o 
  -1  10   1      343.12      276.43     69.70 o 
   0  10   1      439.38      425.96     41.57 o 
   1  10   1      215.78      151.79    109.01 o 
   2  10   1        8.14       27.80     45.73 o 
   3  10   1      439.82      481.64    122.73 o 
   4  10   1      316.27      338.51    310.24 o 
   5  10   1      267.72      322.39     54.39 o 
   6  10   1      100.06       93.58     76.61 o 
   7  10   1      665.80      729.13     82.27 o 
   8  10   1      146.10      224.93    175.29 o 
   9  10   1        2.65       38.34     57.38 o 
  10  10   1      150.21      243.94    155.31 o 
  -4  11   1        0.67       36.52     39.00 o 
  -3  11   1       31.45       61.77     54.98 o 
  -2  11   1        9.67        4.66     52.84 o 
  -1  11   1      349.01      286.95     98.16 o 
   0  11   1     1164.26     1049.69    118.61 o 
   1  11   1      624.20      530.86    105.74 o 
   2  11   1       70.88       59.25     49.22 o 
   3  11   1       19.22       38.14     41.51 o 
   4  11   1      479.62      582.27    479.30 o 
   5  11   1      297.93      461.35    441.29 o 
   6  11   1       16.51       41.32     35.78 o 
   7  11   1      148.60      219.65    110.00 o 
   8  11   1        0.10       40.91     59.50 o 
   9  11   1       80.05      188.09    342.05 o 
  -4  12   1        8.96       36.02     48.52 o 
  -3  12   1      220.18      254.55     99.83 o 
  -2  12   1       77.65       96.90     92.40 o 
  -1  12   1       48.09       34.00     21.63 o 
   0  12   1        5.09       12.50     42.55 o 
   1  12   1       19.56       30.21     36.51 o 
   2  12   1      185.39      286.47    143.52 o 
   3  12   1      300.15      397.34    234.98 o 
   4  12   1       28.47       40.52     52.52 o 
   5  12   1       31.97       30.54     83.94 o 
   6  12   1      419.83      782.41    569.73 o 
   7  12   1       84.82      265.64    304.88 o 
   8  12   1      327.72      688.58    676.68 o 
   9  12   1        7.82       -2.26    152.19 o 
  -2  13   1       23.35       57.48     77.74 o 
  -1  13   1       75.80      140.74    177.08 o 
   0  13   1        2.21       24.60     33.14 o 
   1  13   1        0.24       15.26     47.42 o 
   2  13   1      143.05      261.37    182.88 o 
   3  13   1      471.09      476.19     96.64 o 
   4  13   1       21.37       28.47     90.82 o 
   5  13   1       45.68       27.34     89.89 o 
   6  13   1       64.45      111.48    126.57 o 
   7  13   1      366.41      970.45    363.44 o 
   8  13   1      146.40      390.05    483.92 o 
  -1  14   1      868.31      968.78    191.38 o 
   0  14   1      277.46      352.28    406.67 o 
   1  14   1        6.56       26.71     48.79 o 
   2  14   1        0.39       31.25     62.69 o 
   3  14   1      388.09      524.27    260.25 o 
   4  14   1       42.97        2.51     72.38 o 
   5  14   1      170.94      190.25    246.71 o 
   6  14   1       31.47      105.53    159.67 o 
   7  14   1      254.94      574.60    389.31 o 
   1  15   1       26.53      116.10    119.05 o 
   2  15   1       58.38      121.53     80.75 o 
   3  15   1       72.43      174.88    149.48 o 
   4  15   1      423.95      509.59    162.08 o 
   5  15   1       13.26      -15.88    114.23 o 
   6  15   1        7.76       42.73     86.25 o 
  -5 -15   2       38.02       43.96     85.61 o 
  -4 -15   2       64.25      153.08    196.94 o 
  -3 -15   2       27.09       78.87    119.74 o 
  -2 -15   2        0.19       33.48     46.16 o 
  -7 -14   2      398.39      818.45    435.63 o 
  -6 -14   2      107.72      217.74    205.35 o 
  -5 -14   2       17.72       40.03     78.92 o 
  -4 -14   2      225.24      485.40    433.62 o 
  -3 -14   2      472.12      752.21    300.40 o 
  -2 -14   2        7.05       42.62     52.17 o 
  -1 -14   2       91.35      102.49     80.49 o 
   0 -14   2       20.67       77.20     62.55 o 
  -8 -13   2       15.31       73.61    127.95 o 
  -7 -13   2      386.89      736.97    193.25 o 
  -6 -13   2      277.62      661.29    624.51 o 
  -5 -13   2       57.42       94.17    146.14 o 
  -4 -13   2       87.95      118.36    160.65 o 
  -3 -13   2      524.22     1057.34    263.77 o 
  -2 -13   2      671.35      894.01    176.66 o 
  -1 -13   2        0.53       -5.26     49.80 o 
   0 -13   2       67.90       58.62     90.14 o 
   1 -13   2      115.60      148.01    161.39 o 
   2 -13   2        0.56       47.60     52.96 o 
  -9 -12   2        3.00       38.60     82.02 o 
  -8 -12   2       80.01       22.57    128.10 o 
  -7 -12   2      195.53      227.33    210.46 o 
  -6 -12   2     1025.11     1752.61    409.52 o 
  -5 -12   2       65.75      106.26    111.08 o 
  -4 -12   2        7.68       11.90     57.34 o 
  -3 -12   2      270.67      282.16    332.07 o 
  -2 -12   2      847.78      966.74    155.49 o 
  -1 -12   2      186.12      246.90    194.10 o 
   0 -12   2      155.75      132.63     88.44 o 
   1 -12   2       93.38      119.00     98.59 o 
   2 -12   2      100.08      123.38    104.30 o 
   3 -12   2        8.58       10.13     49.52 o 
  -9 -11   2       95.96      213.41    221.48 o 
  -8 -11   2       74.60      114.67     90.87 o 
  -7 -11   2       34.80       94.27    114.97 o 
  -6 -11   2      513.98      729.45    483.77 o 
  -5 -11   2      403.78      633.85    195.17 o 
  -4 -11   2      392.25      369.54    249.16 o 
  -3 -11   2      467.95      474.04    412.86 o 
  -2 -11   2        0.93       17.84     57.48 o 
  -1 -11   2      407.55      419.94     42.05 o 
   0 -11   2      209.97      295.13     53.02 o 
   1 -11   2      538.88      621.20     83.11 o 
   2 -11   2       59.52       49.80     55.95 o 
   3 -11   2       45.52       52.27     47.94 o 
   4 -11   2       22.25        9.08     48.05 o 
  -9 -10   2      806.98     1105.66    115.81 o 
  -8 -10   2      346.66      356.45    219.19 o 
  -7 -10   2      158.46      219.46    120.48 o 
  -6 -10   2      946.87      922.57    147.60 o 
  -5 -10   2      568.88      620.99     89.43 o 
  -4 -10   2      100.43      119.74    146.69 o 
  -3 -10   2      352.07      422.80    387.10 o 
  -2 -10   2      437.12      401.09     84.43 o 
  -1 -10   2      212.94      203.39     33.53 o 
   0 -10   2      246.28      259.35     55.17 o 
   1 -10   2     1024.99     1251.10    159.71 o 
   2 -10   2     3254.99     3478.80    375.57 o 
   3 -10   2      165.00      159.77    150.76 o 
   4 -10   2       12.26       16.19     75.70 o 
   5 -10   2       54.49       64.25     97.94 o 
 -10  -9   2      350.32      514.23    369.96 o 
  -9  -9   2       36.41       45.34     46.39 o 
  -8  -9   2      559.94      666.68    112.44 o 
  -7  -9   2       10.01       10.05     46.31 o 
  -6  -9   2        2.43        6.51     14.13 o 
  -5  -9   2     3053.27     2932.45    256.36 o 
  -4  -9   2     1859.29     1715.10    146.30 o 
  -3  -9   2     1264.38     1234.97    172.92 o 
  -2  -9   2      555.81      485.25     57.63 o 
  -1  -9   2      514.31      502.68     52.80 o 
   0  -9   2        9.25        8.29     14.38 o 
   1  -9   2      439.41      380.15     48.97 o 
   2  -9   2     1423.81     1848.30    322.18 o 
   3  -9   2      864.78     1272.89    189.61 o 
   4  -9   2        9.65       18.01     47.33 o 
   5  -9   2       18.76       36.58     47.62 o 
   6  -9   2      127.03      150.27    205.60 o 
 -10  -8   2       15.85       60.88     51.53 o 
  -9  -8   2        3.48       31.50     42.03 o 
  -8  -8   2     1706.19     1957.05    497.44 o 
  -7  -8   2      658.05      714.29    109.75 o 
  -6  -8   2      297.88      281.77    190.77 o 
  -5  -8   2      266.32      201.42     84.09 o 
  -4  -8   2     3290.25     3059.86    374.65 o 
  -3  -8   2     2787.90     2415.79    313.38 o 
  -2  -8   2     1253.73     1084.62     74.16 o 
  -1  -8   2      342.48      313.04     45.34 o 
   0  -8   2       30.18       19.64     12.90 o 
   1  -8   2      419.32      350.58     42.54 o 
   2  -8   2      648.16      582.75     94.31 o 
   3  -8   2     1097.88     1356.30    244.57 o 
   4  -8   2       22.66       48.25     54.65 o 
   5  -8   2        0.29       38.77     59.67 o 
   6  -8   2        5.65       26.33     68.23 o 
 -10  -7   2       16.81       50.13     63.01 o 
  -9  -7   2      134.80      143.64     87.43 o 
  -8  -7   2      136.40      167.10    104.71 o 
  -7  -7   2     2001.60     1978.21    232.64 o 
  -6  -7   2     1488.67     1347.97    195.20 o 
  -5  -7   2      956.70      766.81     98.92 o 
  -4  -7   2       26.75       20.11     16.70 o 
  -3  -7   2     7292.81     6047.75    390.26 o 
  -2  -7   2     4630.14     3499.12    353.73 o 
  -1  -7   2     2528.30     2238.63    144.42 o 
   0  -7   2      289.58      196.49     40.64 o 
   1  -7   2     1337.41     1234.61     77.62 o 
   2  -7   2      291.93      236.64     68.02 o 
   3  -7   2      285.13      399.85    187.41 o 
   4  -7   2        3.45       53.76     44.76 o 
   5  -7   2      312.85      415.62    157.44 o 
   6  -7   2        6.97        5.84     46.59 o 
   7  -7   2      139.52      175.94    144.79 o 
 -10  -6   2        7.71       54.92     77.89 o 
  -9  -6   2       47.37       50.83     65.35 o 
  -8  -6   2       63.64       48.56     54.93 o 
  -7  -6   2      363.37      429.99    183.42 o 
  -6  -6   2      386.87      410.65    126.42 o 
  -5  -6   2     1795.88     1618.86    144.42 o 
  -4  -6   2       18.19        5.61     16.02 o 
  -3  -6   2     3508.16     3096.15    294.30 o 
  -2  -6   2     6592.57     5155.74    212.15 o 
  -1  -6   2       36.56        7.36     15.59 o 
   0  -6   2     3445.91     3534.57    145.65 o 
   1  -6   2        0.69       14.14     13.70 o 
   2  -6   2     3002.84     2567.97    312.90 o 
   3  -6   2      472.71      462.15    146.96 o 
   4  -6   2      185.57      210.98    145.27 o 
   5  -6   2      177.79      119.63    105.88 o 
   6  -6   2      477.61      508.71    195.47 o 
   7  -6   2        4.49       23.70     63.05 o 
 -10  -5   2      293.95      445.42    330.81 o 
  -9  -5   2        1.93       25.59     38.43 o 
  -8  -5   2        5.51       12.98     43.85 o 
  -7  -5   2      759.93      633.38    181.15 o 
  -6  -5   2     2294.25     2318.54    433.03 o 
  -5  -5   2     2208.86     2188.75    281.10 o 
  -4  -5   2       61.81       35.64     18.96 o 
  -3  -5   2       40.11       54.48     33.10 o 
  -2  -5   2     1442.51     1306.56     99.62 o 
  -1  -5   2       98.82      118.15     51.19 o 
   0  -5   2     2684.55     2609.00     77.69 o 
   1  -5   2     1585.74     1494.04     88.61 o 
   2  -5   2     5660.75     5811.05    607.36 o 
   3  -5   2      683.62      593.17    102.99 o 
   4  -5   2     1434.09     1667.72    375.71 o 
   5  -5   2        4.98       23.92     63.42 o 
   6  -5   2      381.36      419.92    267.87 o 
   7  -5   2       16.84       -1.25     91.15 o 
   8  -5   2      110.33      189.58    261.28 o 
 -10  -4   2      571.82      627.14    160.93 o 
  -9  -4   2      788.97      969.56    402.86 o 
  -8  -4   2      130.08      245.97    154.59 o 
  -7  -4   2        6.23      -36.98    113.54 o 
  -6  -4   2     1817.49     1495.78    203.14 o 
  -5  -4   2      659.42      480.90     79.32 o 
  -4  -4   2     2164.45     2027.89    159.74 o 
  -3  -4   2        3.47       12.95     15.90 o 
  -2  -4   2     5915.68     4799.46    356.95 o 
  -1  -4   2       11.20        8.06     16.72 o 
   0  -4   2     1321.86     1337.71     51.77 o 
   1  -4   2     1875.34     1853.76     82.05 o 
   2  -4   2      741.31      602.78     78.58 o 
   3  -4   2       30.60       18.23     38.55 o 
   4  -4   2      714.68      647.24    137.16 o 
   5  -4   2      820.21      707.27    148.39 o 
   6  -4   2      673.60      627.31    222.56 o 
   7  -4   2      171.15      269.66    168.85 o 
   8  -4   2      253.80      380.49    296.50 o 
 -10  -3   2        8.22        6.60     77.84 o 
  -9  -3   2      280.48      549.88    339.09 o 
  -8  -3   2      188.83      368.77    184.69 o 
  -7  -3   2      342.36      496.38    242.47 o 
  -6  -3   2       11.56        9.30     58.25 o 
  -5  -3   2       81.67       38.00     59.97 o 
  -4  -3   2       72.45       29.78     31.41 o 
  -3  -3   2      289.26      179.78     78.93 o 
  -2  -3   2     1612.07     1338.90    104.90 o 
  -1  -3   2      402.09      325.13     40.11 o 
   0  -3   2     1268.52     1105.98     39.29 o 
   1  -3   2       28.23       38.94     20.09 o 
   2  -3   2    10520.39    11166.57    503.40 o 
   3  -3   2     1815.72     2062.30    172.24 o 
   4  -3   2     3155.17     3384.62    273.22 o 
   5  -3   2       13.05       26.69     39.16 o 
   6  -3   2      299.21      420.55    228.92 o 
   7  -3   2      102.42      198.45    145.86 o 
   8  -3   2        1.16       21.13     49.71 o 
   9  -3   2       32.48       80.72     96.05 o 
 -10  -2   2      323.05      426.00    276.91 o 
  -9  -2   2       44.34       51.15     49.55 o 
  -8  -2   2      313.58      360.12    186.73 o 
  -7  -2   2      156.93      225.85    134.96 o 
  -6  -2   2     2845.44     3281.29    302.96 o 
  -5  -2   2     1145.99     1494.81    182.07 o 
  -4  -2   2        9.03       13.94     29.82 o 
  -3  -2   2     1140.69     1133.91     68.71 o 
  -2  -2   2       61.48       41.38     27.02 o 
  -1  -2   2     4156.57     3950.76    364.05 o 
   0  -2   2     4324.90     4035.26    105.14 o 
   1  -2   2      683.36      506.57     63.50 o 
   2  -2   2     4037.78     3571.78    432.07 o 
   3  -2   2      266.54      205.90     25.16 o 
   4  -2   2     1244.41     1151.48    148.95 o 
   5  -2   2      196.82      168.31     34.34 o 
   6  -2   2       11.58       11.77     15.41 o 
   7  -2   2       72.42       57.13     35.58 o 
   8  -2   2       26.68       35.28     59.10 o 
   9  -2   2        3.35      -14.85     88.10 o 
 -10  -1   2      174.00      159.90    109.51 o 
  -9  -1   2      248.79      371.40    198.01 o 
  -8  -1   2       37.31       51.01     50.48 o 
  -7  -1   2      268.25      184.38    107.93 o 
  -6  -1   2     3228.72     3412.14    893.02 o 
  -5  -1   2     5189.01     5009.84    426.33 o 
  -4  -1   2      338.07      273.42     54.35 o 
  -3  -1   2     6059.38     5347.16    811.46 o 
  -2  -1   2     2070.14     1970.14    124.59 o 
  -1  -1   2    10950.06    11898.89    246.34 o 
   0  -1   2      273.05      206.37     39.22 o 
   1  -1   2       74.03       35.90     20.06 o 
   2  -1   2     3797.11     3014.48    196.48 o 
   3  -1   2     3731.34     3119.84    217.28 o 
   4  -1   2      214.04      165.69     37.81 o 
   5  -1   2      243.20      192.01     74.59 o 
   6  -1   2      117.95      103.89     39.27 o 
   7  -1   2        5.93       16.66     14.74 o 
   8  -1   2      162.16      179.22     78.99 o 
   9  -1   2       17.64       42.01     62.73 o 
 -10   0   2        0.74       15.80     74.60 o 
  -9   0   2       83.10      158.18    121.91 o 
  -8   0   2      196.75      197.59    105.10 o 
  -7   0   2      260.75      199.33    101.11 o 
  -6   0   2       79.36      130.54    110.78 o 
  -5   0   2     7617.86     6770.95    576.46 o 
  -4   0   2    10256.03     9282.09    806.50 o 
  -3   0   2      699.09      686.41     81.41 o 
  -2   0   2      187.45      233.65    100.43 o 
  -1   0   2    20704.87    25295.10    811.96 o 
   0   0   2    34965.93    39034.49   1484.44 o 
   1   0   2      336.85      204.98     29.76 o 
   2   0   2      134.60      162.61     71.29 o 
   3   0   2     4434.15     3123.35    305.34 o 
   4   0   2     1974.01     1483.27    251.88 o 
   5   0   2      444.02      432.14     79.28 o 
   6   0   2      315.62      249.36    105.81 o 
   7   0   2      205.78      127.75     85.74 o 
   8   0   2      514.86      511.44     81.64 o 
   9   0   2      445.40      625.46    143.55 o 
  10   0   2       58.07       74.66     89.91 o 
 -10   1   2       61.57       52.74     86.87 o 
  -9   1   2      212.37      295.23    122.20 o 
  -8   1   2      788.03      739.43    111.99 o 
  -7   1   2       79.68       35.96     32.34 o 
  -6   1   2     1014.20      820.84    103.32 o 
  -5   1   2     5338.33     5498.29    237.83 o 
  -4   1   2     1876.51     1557.12     92.31 o 
  -3   1   2        3.73       13.66     18.08 o 
  -2   1   2     2113.05     2194.28     80.54 o 
  -1   1   2      243.65      218.66     47.98 o 
   0   1   2    30200.19    33920.56    786.70 o 
   1   1   2    13084.33    14360.70    445.11 o 
   2   1   2     1247.78     1259.33     81.58 o 
   3   1   2        0.03        1.39     23.99 o 
   4   1   2     5771.22     4653.06    699.06 o 
   5   1   2      995.89      744.89     98.78 o 
   6   1   2      122.08      123.17     66.79 o 
   7   1   2     1075.14     1058.90    153.37 o 
   8   1   2        4.92        8.85     36.82 o 
   9   1   2       53.31       53.86     60.95 o 
  10   1   2      185.76      243.21    214.58 o 
  -9   2   2      852.57      720.11    193.96 o 
  -8   2   2      493.51      570.74    105.27 o 
  -7   2   2      184.76      219.33    154.91 o 
  -6   2   2      968.79      856.30    111.09 o 
  -5   2   2     2163.61     1929.24    257.38 o 
  -4   2   2     1848.36     1619.77    103.92 o 
  -3   2   2     5396.21     5398.48    350.46 o 
  -2   2   2       42.17       29.86     22.84 o 
  -1   2   2     6343.10     6544.54    199.88 o 
   0   2   2     3772.85     3983.81    107.81 o 
   1   2   2    29937.02    26336.46   2953.78 o 
   2   2   2     3541.17     3871.25    203.31 o 
   3   2   2     2660.53     2151.67    251.55 o 
   4   2   2      362.25      247.60     68.81 o 
   5   2   2     2607.36     2532.80    510.24 o 
   6   2   2       28.17       30.12     53.30 o 
   7   2   2      507.93      594.63    194.44 o 
   8   2   2      265.01      399.01    237.18 o 
   9   2   2       88.36       90.16     63.93 o 
  10   2   2        9.30       61.20     56.95 o 
  -9   3   2      754.04      705.10    173.19 o 
  -8   3   2      397.60      604.32    134.21 o 
  -7   3   2      852.12      954.10    157.97 o 
  -6   3   2     1132.05      823.36    182.42 o 
  -5   3   2     2289.90     1743.43    380.01 o 
  -4   3   2     2671.41     2862.67    124.81 o 
  -3   3   2     7606.56     7310.41    376.14 o 
  -2   3   2     4747.14     4443.43    258.80 o 
  -1   3   2     1805.00     1728.34     68.13 o 
   0   3   2     2464.53     2677.32    129.33 o 
   1   3   2     3361.57     3397.55     95.39 o 
   2   3   2    11793.89    10423.51   1441.05 o 
   3   3   2     8317.98     7347.57    882.36 o 
   4   3   2     3281.52     2350.16    276.94 o 
   5   3   2      103.51       87.54     72.49 o 
   6   3   2     1762.51     1927.97    168.17 o 
   7   3   2      573.08      643.42    159.30 o 
   8   3   2      629.80     1086.68    254.39 o 
   9   3   2      169.37      158.40    155.45 o 
  10   3   2      214.12      320.40    246.73 o 
  -9   4   2      129.12      166.21    204.47 o 
  -8   4   2       48.32       88.23    100.75 o 
  -7   4   2       82.65      111.52     89.55 o 
  -6   4   2      385.67      298.07     79.40 o 
  -5   4   2       78.04       86.18     38.92 o 
  -4   4   2     1254.24     1163.05    112.29 o 
  -3   4   2     6441.99     6623.31    287.31 o 
  -2   4   2     3000.84     2873.04    130.01 o 
  -1   4   2     2156.96     2216.75     78.25 o 
   0   4   2      771.69      761.75     47.55 o 
   1   4   2      834.94      769.08     39.92 o 
   2   4   2    10560.45     9469.89    497.61 o 
   3   4   2    15320.06    13910.39    559.46 o 
   4   4   2     2748.03     1954.47    361.16 o 
   5   4   2     6016.06     5842.12    702.06 o 
   6   4   2      415.76      493.56    216.27 o 
   7   4   2      102.02      266.79    205.77 o 
   8   4   2     2014.44     1993.18    343.51 o 
   9   4   2        0.04       33.59     45.44 o 
  10   4   2        4.97       23.22     53.98 o 
  -8   5   2      296.41      286.01     92.05 o 
  -7   5   2       35.22       19.91     51.66 o 
  -6   5   2      908.57     1167.69    242.42 o 
  -5   5   2      730.77      462.07    193.29 o 
  -4   5   2      138.10       99.28     42.51 o 
  -3   5   2      279.35      244.32     36.38 o 
  -2   5   2     3223.09     3226.05    158.07 o 
  -1   5   2     5900.07     6193.67    156.41 o 
   0   5   2     2413.58     2407.97     80.05 o 
   1   5   2      135.09      113.73     36.77 o 
   2   5   2        6.44        4.52     11.55 o 
   3   5   2     5691.10     5564.39    257.58 o 
   4   5   2     1862.40     1706.33    121.83 o 
   5   5   2      233.06      197.59     84.06 o 
   6   5   2      366.93      422.66     97.16 o 
   7   5   2      914.75      913.88    154.62 o 
   8   5   2      326.17      330.66    202.55 o 
   9   5   2       36.80       80.67     96.37 o 
  10   5   2       29.32       54.08     94.03 o 
  -8   6   2      123.99       96.29    111.49 o 
  -7   6   2      193.54      151.91    177.32 o 
  -6   6   2       86.63       62.77     81.48 o 
  -5   6   2      968.95     1021.53    256.96 o 
  -4   6   2      201.81      257.53    137.57 o 
  -3   6   2      748.13      722.33    110.70 o 
  -2   6   2      442.30      459.31     72.66 o 
  -1   6   2     8404.13     9013.91    325.47 o 
   0   6   2     3070.04     3164.67    133.77 o 
   1   6   2     9879.19     9745.44    723.88 o 
   2   6   2      628.49      568.33     67.34 o 
   3   6   2     2418.63     2340.06    241.70 o 
   4   6   2     4132.40     4071.85    257.77 o 
   5   6   2      593.66      420.97     81.74 o 
   6   6   2      130.67      144.64     86.62 o 
   7   6   2      692.32      604.10    125.78 o 
   8   6   2       53.41       78.85     78.99 o 
   9   6   2      142.76      321.75    212.90 o 
  10   6   2        7.07       22.37     49.15 o 
  -7   7   2        6.64       38.53     47.35 o 
  -6   7   2       24.60       34.20     61.14 o 
  -5   7   2      223.44      275.40    109.89 o 
  -4   7   2      768.59      700.74    296.08 o 
  -3   7   2     1177.59     1135.93    123.18 o 
  -2   7   2     1163.80     1222.91     95.00 o 
  -1   7   2      896.05     1063.66    101.24 o 
   0   7   2     6536.48     6934.66    201.48 o 
   1   7   2      372.79      293.85     33.48 o 
   2   7   2     8253.28     9522.37    559.56 o 
   3   7   2        0.63       13.09     25.35 o 
   4   7   2     5913.76     5129.81    242.95 o 
   5   7   2      210.90      139.68     60.75 o 
   6   7   2       51.54       96.14     67.07 o 
   7   7   2        0.54        9.43     61.61 o 
   8   7   2       10.35       51.61     53.44 o 
   9   7   2       25.02       57.18     56.42 o 
  10   7   2      175.97      369.62    325.82 o 
  -7   8   2        4.26       32.38     49.45 o 
  -6   8   2       93.64       77.30     56.88 o 
  -5   8   2       10.59       14.08     69.94 o 
  -4   8   2      152.68      235.01    137.26 o 
  -3   8   2      461.40      332.01     82.87 o 
  -2   8   2        3.01        8.67     11.52 o 
  -1   8   2      486.16      402.34     51.50 o 
   0   8   2     1237.32     1329.58     80.02 o 
   1   8   2      524.11      424.64     61.86 o 
   2   8   2     2089.43     2240.17    174.27 o 
   3   8   2     1214.52     1498.83    170.63 o 
   4   8   2      147.41      106.54     54.42 o 
   5   8   2      598.36      541.47     77.46 o 
   6   8   2        8.62       18.01     35.03 o 
   7   8   2       43.84       34.53     74.53 o 
   8   8   2       30.36       56.60     53.07 o 
   9   8   2      210.28      342.70    228.02 o 
  10   8   2      188.88      297.25    324.72 o 
  -6   9   2       23.15       47.28     42.57 o 
  -5   9   2        2.46       30.85     49.55 o 
  -4   9   2      472.80      614.92    209.51 o 
  -3   9   2     1643.13     1378.11    346.17 o 
  -2   9   2       17.98       17.71     18.58 o 
  -1   9   2      188.65      153.19     48.24 o 
   0   9   2     1642.39     1679.39    174.00 o 
   1   9   2      160.21      144.24     16.63 o 
   2   9   2       16.37       36.82     38.59 o 
   3   9   2      420.17      386.78    331.35 o 
   4   9   2     1072.84     1308.92    257.60 o 
   5   9   2      130.07      143.11     45.34 o 
   6   9   2      351.99      363.70     65.61 o 
   7   9   2      190.94      165.02    137.75 o 
   8   9   2        0.56       22.74     82.69 o 
   9   9   2       37.34      103.14     69.04 o 
  10   9   2        0.73       10.73     60.83 o 
  -5  10   2      171.23      215.29     91.36 o 
  -4  10   2        6.93       24.72     44.27 o 
  -3  10   2      241.06      288.98    238.84 o 
  -2  10   2     2178.03     1783.68    323.35 o 
  -1  10   2        4.39       10.53     21.96 o 
   0  10   2     1087.09      930.60     88.76 o 
   1  10   2       17.82       19.41     38.49 o 
   2  10   2       11.21        5.93     40.27 o 
   3  10   2      632.99      540.49    156.64 o 
   4  10   2     2130.56     2238.20    386.85 o 
   5  10   2      645.98      634.37     90.70 o 
   6  10   2      167.18      153.85     54.22 o 
   7  10   2       75.86       92.57     70.35 o 
   8  10   2        4.31       14.40     36.36 o 
   9  10   2       42.71       61.74     55.03 o 
  10  10   2        4.20       18.98     56.64 o 
  -5  11   2      164.62      193.75    109.58 o 
  -4  11   2      664.65      756.19    278.25 o 
  -3  11   2      465.84      471.19    255.07 o 
  -2  11   2      382.87      392.94    127.26 o 
  -1  11   2      741.71      653.49     77.02 o 
   0  11   2     1506.57     1591.14    183.76 o 
   1  11   2     1061.25     1300.21    286.24 o 
   2  11   2        0.42       45.57     57.50 o 
   3  11   2      266.18      271.00    224.54 o 
   4  11   2     1327.20     1343.58    235.94 o 
   5  11   2     1555.89     1731.71    395.21 o 
   6  11   2      521.01      600.22     61.07 o 
   7  11   2        0.03       16.42     40.41 o 
   8  11   2      129.11      213.50    143.44 o 
   9  11   2        1.85       21.73     57.14 o 
  -4  12   2      695.12     1015.84    293.89 o 
  -3  12   2      547.69      572.61    186.59 o 
  -2  12   2       66.10       32.01     44.03 o 
  -1  12   2       93.57       99.03     49.82 o 
   0  12   2      947.11     1117.81    178.31 o 
   1  12   2     3737.42     3578.74    494.99 o 
   2  12   2     3630.70     3220.20    476.95 o 
   3  12   2       16.97       23.39     47.70 o 
   4  12   2       69.99       53.01    103.90 o 
   5  12   2      927.51     1169.31    254.87 o 
   6  12   2        1.66       39.83     85.46 o 
   7  12   2        5.47        8.80     80.06 o 
   8  12   2        0.01        4.72    160.31 o 
   9  12   2        1.90       74.99    107.15 o 
  -3  13   2      342.57      453.97    586.20 o 
  -2  13   2      977.91     1191.78    244.35 o 
  -1  13   2        3.71       14.60     77.01 o 
   0  13   2      175.81      254.18    157.04 o 
   1  13   2     1397.24     2016.43    353.41 o 
   2  13   2     2348.18     2518.74    373.34 o 
   3  13   2      166.83      187.99    156.35 o 
   4  13   2       38.87       93.73    103.07 o 
   5  13   2      244.99      392.01    351.30 o 
   6  13   2      141.83      336.55    282.36 o 
   7  13   2       10.58       33.00     92.10 o 
   8  13   2        8.19       57.68    119.00 o 
  -1  14   2       88.15      116.59    148.60 o 
   0  14   2       45.23       66.93     99.18 o 
   1  14   2      185.40      187.41    160.13 o 
   2  14   2      215.69      419.38    128.22 o 
   3  14   2      694.83      685.10    170.61 o 
   4  14   2       11.61       27.73     74.70 o 
   5  14   2        0.10       32.80     82.22 o 
   6  14   2      298.88      477.38    491.59 o 
   7  14   2      212.69      663.55    687.45 o 
   8  14   2       37.68       -9.59    160.75 o 
   0  15   2        0.96       -8.61    106.81 o 
   1  15   2       99.09      120.46     91.33 o 
   2  15   2        0.68       22.05     41.16 o 
   3  15   2      292.34      550.49    384.72 o 
   4  15   2        3.15       21.49     66.04 o 
   5  15   2       20.85       21.34     64.32 o 
   6  15   2        6.46       64.17     79.66 o 
  -6 -14   3      237.11      319.19    375.25 o 
  -5 -14   3       13.18       15.64     71.50 o 
  -4 -14   3       24.86       38.70    104.25 o 
  -3 -14   3       65.29       84.33    129.47 o 
  -2 -14   3      108.02      104.20     79.12 o 
  -1 -14   3        6.92       13.08     52.62 o 
   0 -14   3        1.04      -28.72     94.27 o 
  -8 -13   3      123.81      168.81    366.64 o 
  -7 -13   3       19.65       48.04    112.07 o 
  -6 -13   3        0.88       40.27     84.43 o 
  -5 -13   3       51.52      189.76    159.96 o 
  -4 -13   3       62.72       89.79    137.79 o 
  -3 -13   3       70.48      200.88    169.01 o 
  -2 -13   3      345.74      484.39    157.45 o 
  -1 -13   3        9.33       15.95     33.70 o 
   0 -13   3       90.81      141.28    157.16 o 
   1 -13   3       11.28       36.44    115.95 o 
  -8 -12   3       11.30       44.16    121.90 o 
  -7 -12   3       72.84      130.36    228.51 o 
  -6 -12   3      115.81      215.73    227.33 o 
  -5 -12   3        8.63       -2.95    108.77 o 
  -4 -12   3      123.23      192.57    204.02 o 
  -3 -12   3      450.75      484.71    414.29 o 
  -2 -12   3      182.54      267.51    145.80 o 
  -1 -12   3       88.00      181.52    122.26 o 
   0 -12   3       29.31       46.82     41.87 o 
   1 -12   3        0.92       38.90    113.25 o 
   2 -12   3       65.62      192.57    168.17 o 
   3 -12   3      225.85      452.15    398.06 o 
  -9 -11   3       66.88       38.31     81.43 o 
  -8 -11   3        5.10       56.30     58.96 o 
  -7 -11   3        6.45       32.26     96.43 o 
  -6 -11   3       45.45       48.34     73.61 o 
  -5 -11   3      757.97      760.62    526.51 o 
  -4 -11   3       59.92       32.60     61.52 o 
  -3 -11   3        8.63       29.95     54.98 o 
  -2 -11   3      283.95      308.01    202.96 o 
  -1 -11   3       43.05       63.52     42.37 o 
   0 -11   3       26.38       35.28     28.16 o 
   1 -11   3       36.20       56.31     38.59 o 
   2 -11   3      140.91      121.36    133.41 o 
   3 -11   3       14.70       58.59     50.14 o 
   4 -11   3        3.25       21.69     28.05 o 
  -9 -10   3       29.71       54.17     45.80 o 
  -8 -10   3        0.05        6.13     43.46 o 
  -7 -10   3       53.10      102.61     68.98 o 
  -6 -10   3      269.39      286.27    193.60 o 
  -5 -10   3      310.08      286.48     55.75 o 
  -4 -10   3        0.21        8.15     10.45 o 
  -3 -10   3        2.00        6.71     10.51 o 
  -2 -10   3      207.58      138.53     30.65 o 
  -1 -10   3       24.91       36.00     18.66 o 
   0 -10   3      616.04      544.65     44.01 o 
   1 -10   3       34.61       44.59     30.55 o 
   2 -10   3       18.77       21.67     34.66 o 
   3 -10   3       21.93       21.03     44.24 o 
   4 -10   3      283.20      367.17    315.89 o 
   5 -10   3        1.87       22.55     71.68 o 
 -10  -9   3        7.59       34.84     47.41 o 
  -9  -9   3      215.06      281.68    163.19 o 
  -8  -9   3       16.20       37.85     37.53 o 
  -7  -9   3      606.56      713.65    136.34 o 
  -6  -9   3      380.83      334.43    184.43 o 
  -5  -9   3        1.82       21.53     18.74 o 
  -4  -9   3      329.02      281.75     46.49 o 
  -3  -9   3      106.08       82.16     39.03 o 
  -2  -9   3        8.26        5.01     13.59 o 
  -1  -9   3     2111.47     2125.41    285.76 o 
   0  -9   3      231.08      187.61     41.11 o 
   1  -9   3      567.96      569.59     51.97 o 
   2  -9   3     1179.01     1756.69    267.14 o 
   3  -9   3        2.37       24.08     53.68 o 
   4  -9   3       15.52       47.17     40.80 o 
   5  -9   3      180.21      387.99    384.08 o 
 -10  -8   3       39.72       80.39     71.01 o 
  -9  -8   3      117.16      171.09    119.46 o 
  -8  -8   3       26.23       43.10     56.63 o 
  -7  -8   3      150.84      130.48     92.06 o 
  -6  -8   3      665.15      660.76    254.94 o 
  -5  -8   3      892.97      590.15    118.85 o 
  -4  -8   3        2.31       14.72     23.95 o 
  -3  -8   3        8.98        9.60     12.23 o 
  -2  -8   3      408.13      431.27     62.58 o 
  -1  -8   3     2443.44     2402.12    215.27 o 
   0  -8   3      505.02      434.30     49.43 o 
   1  -8   3      396.44      369.97     51.57 o 
   2  -8   3      187.99      185.39     82.20 o 
   3  -8   3     2949.79     4048.45    595.35 o 
   4  -8   3        1.33       22.90     40.70 o 
   5  -8   3      245.30      314.67    268.20 o 
   6  -8   3      288.92      387.14    344.15 o 
 -10  -7   3        1.00       35.04     52.07 o 
  -9  -7   3       74.54       45.24     53.86 o 
  -8  -7   3       86.39       81.50     69.03 o 
  -7  -7   3      302.13      377.28    202.70 o 
  -6  -7   3        3.60       35.61     51.76 o 
  -5  -7   3       81.95       73.44     36.63 o 
  -4  -7   3       19.91       33.52     19.77 o 
  -3  -7   3       34.09       50.37     31.36 o 
  -2  -7   3     4844.42     5024.40    352.37 o 
  -1  -7   3      512.31      423.22     47.31 o 
   0  -7   3     5292.73     6695.47    254.70 o 
   1  -7   3      257.89      173.57     39.25 o 
   2  -7   3      913.52     1020.83    140.09 o 
   3  -7   3      328.04      496.23    159.57 o 
   4  -7   3     2644.20     3559.16    696.72 o 
   5  -7   3        0.54       35.54     74.71 o 
   6  -7   3       55.72      150.50    123.73 o 
   7  -7   3      507.24      643.51    429.42 o 
 -10  -6   3       30.01       64.22    125.98 o 
  -9  -6   3        0.01       10.11     60.74 o 
  -8  -6   3     1209.79     1190.22    326.30 o 
  -7  -6   3       91.01       41.79     33.60 o 
  -6  -6   3      540.02      502.12    318.59 o 
  -5  -6   3      815.69      704.06    106.45 o 
  -4  -6   3     1992.09     2081.34    117.05 o 
  -3  -6   3       12.76       22.00     29.46 o 
  -2  -6   3      954.41      797.15    102.95 o 
  -1  -6   3        8.67       10.03     15.85 o 
   0  -6   3     3424.15     3972.11    127.68 o 
   1  -6   3      142.26      201.36     55.71 o 
   2  -6   3     2107.28     1699.00    276.99 o 
   3  -6   3     1001.73     1060.30    243.61 o 
   4  -6   3     2443.57     3175.40    567.20 o 
   5  -6   3      933.55     1051.67    175.50 o 
   6  -6   3      266.93      327.86    250.31 o 
   7  -6   3       21.15       42.59     57.94 o 
 -10  -5   3      140.71      177.41    140.54 o 
  -9  -5   3        6.71       74.42     63.94 o 
  -8  -5   3      328.66      346.08    174.71 o 
  -7  -5   3     1305.86     1039.17    155.33 o 
  -6  -5   3      121.84      110.74     69.04 o 
  -5  -5   3      911.93      716.20    124.32 o 
  -4  -5   3      520.17      429.42     90.39 o 
  -3  -5   3       23.78       51.65     30.12 o 
  -2  -5   3       49.54       52.16     21.49 o 
  -1  -5   3     9603.28     8910.36    290.32 o 
   0  -5   3      146.50       47.72     21.20 o 
   1  -5   3      595.83      531.45     47.53 o 
   2  -5   3      173.67      157.39     41.00 o 
   3  -5   3     1282.77     1621.90    230.52 o 
   4  -5   3       44.60       26.82     68.74 o 
   5  -5   3     1719.28     2016.19    336.14 o 
   6  -5   3      203.68      373.63    203.47 o 
   7  -5   3      259.73      440.44    149.16 o 
   8  -5   3      313.25      416.45    187.22 o 
 -10  -4   3        2.94       59.68     61.35 o 
  -9  -4   3      129.81      150.67     95.38 o 
  -8  -4   3      590.74      596.54    214.67 o 
  -7  -4   3      156.76      143.43     96.28 o 
  -6  -4   3        7.74        3.12     52.78 o 
  -5  -4   3      255.29      183.77    167.21 o 
  -4  -4   3      436.55      355.06     74.39 o 
  -3  -4   3      508.86      477.49     64.75 o 
  -2  -4   3      273.51      175.59     36.96 o 
  -1  -4   3    12899.28    12325.44    419.08 o 
   0  -4   3     8915.65     9462.09    210.30 o 
   1  -4   3     1265.93     1257.22     77.76 o 
   2  -4   3     4384.36     4579.03    287.41 o 
   3  -4   3      569.11      409.62    113.87 o 
   4  -4   3      225.69      243.02    146.31 o 
   5  -4   3       21.80       45.26     38.47 o 
   6  -4   3       17.13       -9.30     76.93 o 
   7  -4   3        5.91        2.94     53.79 o 
   8  -4   3       19.77       81.67    127.70 o 
 -10  -3   3        2.79       28.14     65.97 o 
  -9  -3   3       21.59       93.33     80.01 o 
  -8  -3   3      426.03      514.62    230.80 o 
  -7  -3   3     1620.57     1322.18    181.42 o 
  -6  -3   3       38.30       77.27     79.29 o 
  -5  -3   3     2007.42     2268.42    578.48 o 
  -4  -3   3       13.00        2.50     43.11 o 
  -3  -3   3     1998.51     1797.44    129.13 o 
  -2  -3   3      247.64      231.41     45.01 o 
  -1  -3   3      100.28       63.51     30.40 o 
   0  -3   3        9.24       25.20     16.55 o 
   1  -3   3     5003.76     5401.55    258.41 o 
   2  -3   3      637.16      483.08     51.37 o 
   3  -3   3      951.00      709.42     85.52 o 
   4  -3   3     2845.71     2213.95    527.45 o 
   5  -3   3     2072.82     1540.48    382.23 o 
   6  -3   3     1630.91     2550.28    381.17 o 
   7  -3   3     1796.63     2158.39    292.55 o 
   8  -3   3       54.60      108.26    136.63 o 
   9  -3   3        0.03       22.24     47.68 o 
 -10  -2   3       66.68       87.11     73.35 o 
  -9  -2   3       18.21       32.47     64.41 o 
  -8  -2   3      162.66      234.62    136.00 o 
  -7  -2   3      673.39      664.81    157.87 o 
  -6  -2   3     1165.56     1261.22    183.04 o 
  -5  -2   3      857.48      805.10    151.50 o 
  -4  -2   3       24.84        7.05     28.26 o 
  -3  -2   3     2836.08     2801.01    162.17 o 
  -2  -2   3      315.46      249.60     50.57 o 
  -1  -2   3     8062.75     9661.50    459.88 o 
   0  -2   3      373.98      299.01     47.58 o 
   1  -2   3     6706.68     6691.85    511.71 o 
   2  -2   3      905.93      764.05     98.90 o 
   3  -2   3    10102.45    10176.47   1154.17 o 
   4  -2   3       24.84       28.29     14.76 o 
   5  -2   3      300.69      284.56     26.72 o 
   6  -2   3      904.03      836.33    102.35 o 
   7  -2   3     3603.28     3796.80    912.41 o 
   8  -2   3      706.48     1468.75    394.16 o 
   9  -2   3       10.81       37.32     58.48 o 
 -10  -1   3      244.52      252.58    184.40 o 
  -9  -1   3        1.39       12.17     25.08 o 
  -8  -1   3       50.37       24.18     46.89 o 
  -7  -1   3      820.11     1039.03    267.85 o 
  -6  -1   3     1511.66     1646.92    496.88 o 
  -5  -1   3     1420.83     1691.79    180.25 o 
  -4  -1   3      195.99      201.93     58.72 o 
  -3  -1   3      349.12      339.83     78.44 o 
  -2  -1   3     2839.81     3185.65    114.35 o 
  -1  -1   3      715.43      944.97     80.32 o 
   0  -1   3     5562.16     5680.38    137.08 o 
   1  -1   3      844.93      764.20     72.10 o 
   2  -1   3     3196.95     2460.22    159.92 o 
   3  -1   3     8226.60     7079.80    439.66 o 
   4  -1   3     9616.79     8967.23    700.05 o 
   5  -1   3      272.94      234.27     82.74 o 
   6  -1   3      147.31      142.32     63.20 o 
   7  -1   3     1821.47     1958.19    228.17 o 
   8  -1   3     1482.39     1891.51    320.04 o 
   9  -1   3       33.07       17.74     72.96 o 
 -10   0   3      751.05      945.48    160.89 o 
  -9   0   3      233.26      181.61    121.17 o 
  -8   0   3     1152.69     1121.72    207.47 o 
  -7   0   3      278.38      265.44    146.99 o 
  -6   0   3     3221.73     2256.88    991.74 o 
  -5   0   3      372.39      302.11     69.15 o 
  -4   0   3      195.66      158.17    123.03 o 
  -3   0   3     1827.43     1792.67    141.79 o 
  -2   0   3    12979.64    15016.28    534.81 o 
  -1   0   3    11362.35    15238.92    364.93 o 
   0   0   3       43.21       86.72     66.45 o 
   1   0   3     3508.64     2875.27    250.92 o 
   2   0   3       57.98       34.20     23.64 o 
   3   0   3      553.73      385.75     59.64 o 
   4   0   3     3893.26     3896.00    321.96 o 
   5   0   3     1324.36     1217.79    182.43 o 
   6   0   3       95.27       83.65     33.47 o 
   7   0   3       13.00        5.58     23.13 o 
   8   0   3     1065.41     1274.34    199.76 o 
   9   0   3      303.91      477.00    125.92 o 
  10   0   3      101.35      228.62    216.25 o 
 -10   1   3       96.80      198.39    196.22 o 
  -9   1   3     1281.59     1286.03    258.50 o 
  -8   1   3       36.18       25.14     29.05 o 
  -7   1   3     2064.38     1894.10    326.27 o 
  -6   1   3      660.69      555.74    169.97 o 
  -5   1   3      340.63      272.49    101.06 o 
  -4   1   3     1772.45     1717.13    106.94 o 
  -3   1   3     1175.87     1124.52     79.64 o 
  -2   1   3     1190.87     1277.76     80.20 o 
  -1   1   3     6547.90     7781.47    462.01 o 
   0   1   3     5346.73     6084.62    122.37 o 
   1   1   3     5830.94     6697.78    590.06 o 
   2   1   3     3687.49     3751.59    369.60 o 
   3   1   3     6155.20     4702.31    560.76 o 
   4   1   3     3269.06     3416.27    192.75 o 
   5   1   3     1941.44     1638.66    116.23 o 
   6   1   3        3.70        5.86     42.20 o 
   7   1   3      665.83      653.11     90.17 o 
   8   1   3      142.33      131.98     69.31 o 
   9   1   3       23.47       74.91     69.08 o 
  10   1   3       63.57      114.62    123.62 o 
  -9   2   3      609.50     1005.52    219.27 o 
  -8   2   3      548.37      564.74    156.85 o 
  -7   2   3      292.18      236.09    143.50 o 
  -6   2   3      171.71      113.98     62.77 o 
  -5   2   3        1.39       13.18     28.36 o 
  -4   2   3      208.42      234.27    117.69 o 
  -3   2   3     3406.51     3325.31    139.32 o 
  -2   2   3      128.52      181.21     62.35 o 
  -1   2   3      175.51      130.41     43.18 o 
   0   2   3      199.35      215.26     41.47 o 
   1   2   3        4.63       11.57     15.17 o 
   2   2   3     9471.14    10449.54   1530.83 o 
   3   2   3      237.36      203.02     68.35 o 
   4   2   3      760.55      566.24     80.19 o 
   5   2   3      105.59       69.79     44.37 o 
   6   2   3     1270.94     1053.48    144.49 o 
   7   2   3       41.77       17.20     59.55 o 
   8   2   3      683.27      950.88    132.16 o 
   9   2   3       94.36      165.66    114.06 o 
  10   2   3       11.74       53.35     57.73 o 
  -9   3   3       19.83       43.74     58.40 o 
  -8   3   3      393.11      562.71    197.42 o 
  -7   3   3       32.15       34.70     47.50 o 
  -6   3   3       41.91       20.73     19.82 o 
  -5   3   3      139.69       81.98     58.95 o 
  -4   3   3     1074.47      912.65    124.35 o 
  -3   3   3      121.74      163.04     91.15 o 
  -2   3   3     1014.33      991.43     69.72 o 
  -1   3   3      660.94      676.81     92.70 o 
   0   3   3      260.21      290.60     46.32 o 
   1   3   3     5073.57     5064.79    126.44 o 
   2   3   3     2603.22     2723.50    275.16 o 
   3   3   3     6916.16     5940.54   1259.63 o 
   4   3   3      989.09      927.25     96.08 o 
   5   3   3       46.16       59.94     58.90 o 
   6   3   3      891.90      918.29    150.72 o 
   7   3   3       19.96      293.92    144.74 o 
   8   3   3      224.74      588.13    407.44 o 
   9   3   3      630.83     1027.90    298.15 o 
  10   3   3       62.94       73.75     80.06 o 
  -9   4   3        2.38       37.31     55.18 o 
  -8   4   3      243.37      245.17    239.96 o 
  -7   4   3       13.07       24.42     79.97 o 
  -6   4   3        0.44        6.89     13.43 o 
  -5   4   3      739.49      407.99    141.45 o 
  -4   4   3       42.70       37.83     23.16 o 
  -3   4   3      267.76      243.97     51.77 o 
  -2   4   3       86.28      137.49     51.78 o 
  -1   4   3      141.13      154.66     52.02 o 
   0   4   3      595.21      616.40     69.61 o 
   1   4   3    14536.80    14619.35    305.14 o 
   2   4   3    12592.33    11093.25    854.32 o 
   3   4   3     8840.25     8320.60    676.82 o 
   4   4   3      902.65      679.49    115.76 o 
   5   4   3     2726.50     2366.50    153.16 o 
   6   4   3        1.87       -7.13     96.82 o 
   7   4   3     1224.43     1202.96    168.02 o 
   8   4   3     1714.82     2348.71    348.99 o 
   9   4   3      408.41      596.36    122.07 o 
  10   4   3      151.14      236.16    218.20 o 
  -8   5   3      157.86      185.77    141.93 o 
  -7   5   3      129.70      104.08     85.34 o 
  -6   5   3       18.74       22.46     18.36 o 
  -5   5   3       20.71       19.50     16.99 o 
  -4   5   3        2.91       23.68     17.92 o 
  -3   5   3      319.18      350.81     64.06 o 
  -2   5   3       23.25       25.98     23.69 o 
  -1   5   3       60.24       59.96     27.41 o 
   0   5   3     2675.70     3002.92    104.87 o 
   1   5   3     5379.76     6001.19    179.86 o 
   2   5   3      386.56      407.31     56.34 o 
   3   5   3     3551.28     3374.89    125.24 o 
   4   5   3     5125.05     4471.67    269.63 o 
   5   5   3     7390.67     8653.43   1045.76 o 
   6   5   3     2280.12     2603.13    356.46 o 
   7   5   3      291.62      352.99    234.27 o 
   8   5   3     1203.63     1471.95    230.94 o 
   9   5   3      110.88      286.69    213.46 o 
  10   5   3      295.88      498.68    132.37 o 
  -8   6   3       14.70       67.25     92.37 o 
  -7   6   3       28.43       12.92     38.94 o 
  -6   6   3     1563.61     1600.30    293.05 o 
  -5   6   3      121.79       79.64     30.39 o 
  -4   6   3      158.10      172.45     53.09 o 
  -3   6   3      339.97      285.48     64.88 o 
  -2   6   3      573.20      669.21     79.86 o 
  -1   6   3      266.85      266.09     84.60 o 
   0   6   3     6670.02     7569.28    277.77 o 
   1   6   3     1153.50     1185.92     74.73 o 
   2   6   3     3035.20     2842.21    132.98 o 
   3   6   3      506.16      352.80     75.79 o 
   4   6   3     2472.43     2180.44    297.29 o 
   5   6   3     2332.48     2069.72    283.92 o 
   6   6   3     4946.41     5133.83    575.88 o 
   7   6   3        1.34       23.64     37.55 o 
   8   6   3        0.75       -3.34     54.10 o 
   9   6   3      477.45      692.67    165.85 o 
  10   6   3      505.61     1044.12    192.66 o 
  -7   7   3        9.29      -12.17     68.30 o 
  -6   7   3       32.73       48.77     56.30 o 
  -5   7   3      125.18      139.11    102.95 o 
  -4   7   3      362.09      345.53     52.47 o 
  -3   7   3        6.39       19.22     25.13 o 
  -2   7   3      362.52      399.15     80.54 o 
  -1   7   3      245.21      225.05     40.28 o 
   0   7   3    11218.81    12839.92    473.06 o 
   1   7   3     5455.72     5376.58    317.29 o 
   2   7   3        7.83       16.24     20.31 o 
   3   7   3      961.70      838.40     96.98 o 
   4   7   3     7128.79     6979.59   1335.95 o 
   5   7   3     2804.36     2417.93    239.62 o 
   6   7   3     1029.66     1010.87    170.56 o 
   7   7   3      283.47      354.66    250.85 o 
   8   7   3      136.74      190.73    142.87 o 
   9   7   3       18.43       51.90     63.61 o 
  10   7   3        2.96       34.20     57.71 o 
  -7   8   3       33.86       78.20     90.24 o 
  -6   8   3       29.39        9.55     74.69 o 
  -5   8   3      163.99      192.18    167.77 o 
  -4   8   3      154.37      141.83     86.06 o 
  -3   8   3      998.92      870.34    180.95 o 
  -2   8   3      408.53      386.30     94.89 o 
  -1   8   3        0.36        6.69     14.89 o 
   0   8   3      417.81      434.24     51.67 o 
   1   8   3     3871.74     3717.33    352.77 o 
   2   8   3     4051.33     4635.22    261.21 o 
   3   8   3        9.93        9.44     17.10 o 
   4   8   3       75.52       38.27     24.92 o 
   5   8   3     3424.27     2848.93    217.52 o 
   6   8   3      351.36      330.71    103.95 o 
   7   8   3      264.21      359.86    273.04 o 
   8   8   3       54.51      136.52    111.99 o 
   9   8   3       16.11       32.78     41.32 o 
  10   8   3       13.04      101.94     88.06 o 
  -6   9   3      138.10      238.72    132.65 o 
  -5   9   3       15.77       41.70     64.21 o 
  -4   9   3        2.72       18.98     87.80 o 
  -3   9   3      221.41      163.15     62.61 o 
  -2   9   3        4.76       22.85     29.27 o 
  -1   9   3       24.38       16.63     14.80 o 
   0   9   3     1406.10     1534.74    125.16 o 
   1   9   3     1567.67     1698.81    164.16 o 
   2   9   3     4877.41     5960.04    258.62 o 
   3   9   3      881.02      987.62    232.13 o 
   4   9   3     1446.27     1281.37    177.19 o 
   5   9   3     1221.30     1009.65    285.76 o 
   6   9   3       83.15      107.39     51.42 o 
   7   9   3        3.28       31.69     46.71 o 
   8   9   3      157.29      293.57    120.17 o 
   9   9   3      242.70      419.16    329.17 o 
  10   9   3       14.58       36.97     76.72 o 
  -5  10   3      497.90      626.84    161.49 o 
  -4  10   3      224.65      256.86    206.67 o 
  -3  10   3      165.33      156.85    119.01 o 
  -2  10   3      418.32      336.23     55.79 o 
  -1  10   3      549.98      494.41     48.04 o 
   0  10   3        5.90       11.80     16.63 o 
   1  10   3      365.96      303.38     38.93 o 
   2  10   3       40.61       47.84     44.42 o 
   3  10   3      388.02      371.37    231.09 o 
   4  10   3      165.73      240.17    200.97 o 
   5  10   3      931.16      769.88     95.26 o 
   6  10   3       37.62       49.02     42.53 o 
   7  10   3       84.89      101.97     67.22 o 
   8  10   3      222.87      364.14     88.37 o 
   9  10   3      355.50      898.50    223.15 o 
  10  10   3        5.04       18.64     58.31 o 
  -5  11   3      154.22      196.52     91.46 o 
  -4  11   3      558.17      494.43    204.98 o 
  -3  11   3       10.65       14.59     48.80 o 
  -2  11   3       43.34       18.70     26.50 o 
  -1  11   3      594.49      530.10     80.57 o 
   0  11   3      102.92       85.12     35.01 o 
   1  11   3       43.39       53.94     71.54 o 
   2  11   3      156.05      132.14     84.33 o 
   3  11   3       60.26      101.34     81.12 o 
   4  11   3      551.79      415.32    160.11 o 
   5  11   3      568.92      590.53    521.93 o 
   6  11   3      183.03      234.80     50.24 o 
   7  11   3       95.83      160.18    118.03 o 
   8  11   3      192.60      262.99     78.70 o 
   9  11   3      346.29     1116.79    540.37 o 
  -4  12   3       94.94      107.92     82.13 o 
  -3  12   3       37.30       34.64     61.89 o 
  -2  12   3        6.74       27.97     43.96 o 
  -1  12   3       30.03       45.75     30.02 o 
   0  12   3      182.21      239.71    219.63 o 
   1  12   3      210.56      189.19     95.52 o 
   2  12   3      365.95      384.05    237.31 o 
   3  12   3      109.48      105.63     76.94 o 
   4  12   3        6.88       32.80     59.80 o 
   5  12   3       83.15      211.20    248.97 o 
   6  12   3       50.81      163.40    258.46 o 
   7  12   3        9.15       29.55     55.32 o 
   8  12   3        0.23       27.98     71.60 o 
   9  12   3      121.09      303.30    347.02 o 
  -3  13   3        2.26       -3.39    124.12 o 
  -2  13   3      587.10      886.51    201.47 o 
  -1  13   3       41.81       74.74     86.69 o 
   0  13   3        1.41       31.31     39.07 o 
   1  13   3       10.86       31.63     63.49 o 
   2  13   3       36.09       21.37     38.54 o 
   3  13   3      200.06      168.96    111.85 o 
   4  13   3      514.74      583.84    146.74 o 
   5  13   3       38.57      102.13    107.45 o 
   6  13   3      331.70      525.28    405.34 o 
   7  13   3       18.39      166.21    187.94 o 
   8  13   3       54.29       37.62    106.76 o 
  -1  14   3      297.05      400.23    492.58 o 
   0  14   3        0.06       15.08     28.53 o 
   1  14   3       99.85      129.88     98.03 o 
   2  14   3      442.22      576.98    302.60 o 
   3  14   3      391.17      469.30    177.97 o 
   4  14   3      115.20      153.87    148.31 o 
   5  14   3      165.09      213.02    322.43 o 
   6  14   3        0.52      -13.03    136.02 o 
   7  14   3      160.03      332.86    411.00 o 
   8  14   3        2.10       83.45     96.77 o 
   0  15   3      149.12      190.89    184.16 o 
   1  15   3        2.24       10.03     57.68 o 
   2  15   3       94.72      120.10    110.67 o 
   3  15   3      338.65      562.44    190.94 o 
   4  15   3      150.79      186.91    256.05 o 
   5  15   3      176.03      220.99    218.82 o 
   6  15   3        0.78       74.79    109.12 o 
  -6 -14   4       17.78       87.09    160.31 o 
  -5 -14   4       82.14      170.14    210.81 o 
  -4 -14   4      304.17      636.70    417.49 o 
  -3 -14   4       27.77       65.70    108.92 o 
  -2 -14   4      107.94      139.85    244.59 o 
  -1 -14   4      282.64      524.14    531.62 o 
  -7 -13   4      274.26      513.13    605.48 o 
  -6 -13   4      113.10       82.91     77.35 o 
  -5 -13   4       34.14       62.01     91.81 o 
  -4 -13   4      583.74      761.80    600.76 o 
  -3 -13   4      806.32     1071.40    329.02 o 
  -2 -13   4        1.77       32.65     69.73 o 
  -1 -13   4      137.41      134.94    119.97 o 
   0 -13   4        3.99       41.50     77.10 o 
   1 -13   4       45.60       31.77     48.88 o 
  -8 -12   4       16.80       82.91    277.24 o 
  -7 -12   4      698.18      796.81    402.10 o 
  -6 -12   4      326.54      499.56    467.89 o 
  -5 -12   4       24.90       91.91    145.41 o 
  -4 -12   4       20.48       77.94    116.54 o 
  -3 -12   4      237.19      267.60    229.20 o 
  -2 -12   4      209.95      260.03    187.11 o 
  -1 -12   4       80.98       85.97     62.29 o 
   0 -12   4        0.47       12.86     26.27 o 
   1 -12   4       15.37       48.09     60.98 o 
   2 -12   4        0.85       29.21    113.79 o 
  -9 -11   4       19.72       47.65     87.87 o 
  -8 -11   4       39.57       40.52     55.32 o 
  -7 -11   4       84.62      117.87    182.53 o 
  -6 -11   4      841.23      842.50    523.21 o 
  -5 -11   4       15.34       68.11    132.52 o 
  -4 -11   4      313.47      313.93    347.12 o 
  -3 -11   4       60.33      128.54    107.84 o 
  -2 -11   4       21.26       10.30     27.99 o 
  -1 -11   4       29.64       63.39     37.86 o 
   0 -11   4       17.46       10.99     20.26 o 
   1 -11   4      377.83      380.53     81.06 o 
   2 -11   4      167.21      130.51    163.42 o 
   3 -11   4       33.47       48.32     48.05 o 
  -9 -10   4      370.40      403.26    323.61 o 
  -8 -10   4       45.37       36.75     38.04 o 
  -7 -10   4       37.48       47.65     60.05 o 
  -6 -10   4      147.40      167.85    123.32 o 
  -5 -10   4       76.56       88.42     65.79 o 
  -4 -10   4       30.08       55.11     31.79 o 
  -3 -10   4      447.09      457.97     36.34 o 
  -2 -10   4      630.07      595.52     50.47 o 
  -1 -10   4      164.83      155.18     66.82 o 
   0 -10   4        8.16        9.83     20.83 o 
   1 -10   4      727.94      714.83     65.81 o 
   2 -10   4      539.53      558.52    167.88 o 
   3 -10   4       11.73       17.76     42.69 o 
   4 -10   4        3.81       12.14     58.17 o 
 -10  -9   4       14.86       35.27     46.57 o 
  -9  -9   4      550.61      765.44    169.86 o 
  -8  -9   4      361.28      499.84    224.06 o 
  -7  -9   4        0.27       59.62     64.51 o 
  -6  -9   4      185.81      185.88    121.48 o 
  -5  -9   4      897.78      833.24     92.37 o 
  -4  -9   4      227.52      283.05     60.46 o 
  -3  -9   4     1252.58     1105.09    112.82 o 
  -2  -9   4      329.89      309.74     49.81 o 
  -1  -9   4       24.23       36.47     24.65 o 
   0  -9   4      305.71      286.84     64.25 o 
   1  -9   4      123.11      112.93     49.89 o 
   2  -9   4      618.98      740.43    122.05 o 
   3  -9   4      320.38      335.37    104.40 o 
   4  -9   4       39.88       34.04     39.49 o 
   5  -9   4       97.41      133.71    183.68 o 
 -10  -8   4       27.00       24.84     49.47 o 
  -9  -8   4      178.41      325.06    180.19 o 
  -8  -8   4     2490.19     2723.12    446.27 o 
  -7  -8   4      489.12      680.21    141.13 o 
  -6  -8   4      785.68      791.03    146.03 o 
  -5  -8   4      313.02      262.82     66.35 o 
  -4  -8   4     3371.77     3062.36    277.77 o 
  -3  -8   4     3553.65     3354.52    295.57 o 
  -2  -8   4       79.30       74.46     38.67 o 
  -1  -8   4      408.59      412.68     81.80 o 
   0  -8   4      731.58      894.76     91.18 o 
   1  -8   4        1.98       13.98     23.09 o 
   2  -8   4      868.62      765.29     73.67 o 
   3  -8   4       22.61       57.94     52.72 o 
   4  -8   4       78.44      101.28     68.58 o 
   5  -8   4      334.15      380.74    197.75 o 
   6  -8   4       50.05       48.94     43.19 o 
 -10  -7   4      171.20      238.40    186.83 o 
  -9  -7   4       50.57       91.57     86.00 o 
  -8  -7   4     1345.38     1393.82    183.91 o 
  -7  -7   4     4000.66     3822.77    507.84 o 
  -6  -7   4     1580.16     1440.96    254.87 o 
  -5  -7   4      898.20      649.23    121.08 o 
  -4  -7   4     2089.64     1761.59    166.93 o 
  -3  -7   4     6737.84     6840.66    388.98 o 
  -2  -7   4     2108.83     1970.65    171.48 o 
  -1  -7   4     2011.11     1996.96    180.28 o 
   0  -7   4      176.80      161.67     45.01 o 
   1  -7   4      493.76      409.35     55.68 o 
   2  -7   4       54.58       48.77     28.45 o 
   3  -7   4       42.90       49.84     42.75 o 
   4  -7   4       18.07       26.89     37.76 o 
   5  -7   4        4.56       64.27     75.34 o 
   6  -7   4       24.75      116.08    130.40 o 
 -10  -6   4       24.39       15.11     61.78 o 
  -9  -6   4      148.20      200.93    118.00 o 
  -8  -6   4      380.69      529.35    312.08 o 
  -7  -6   4     2290.54     2492.99    349.90 o 
  -6  -6   4      772.91      784.26    200.88 o 
  -5  -6   4      768.74      807.09    135.38 o 
  -4  -6   4       52.95       51.34     23.53 o 
  -3  -6   4     2826.47     2133.43    180.30 o 
  -2  -6   4     2988.84     3053.49    313.41 o 
  -1  -6   4     1636.63     1548.20     78.85 o 
   0  -6   4       23.56       36.83     17.38 o 
   1  -6   4      915.09      949.90     75.57 o 
   2  -6   4      311.28      229.77     66.07 o 
   3  -6   4      206.97      213.46    145.17 o 
   4  -6   4     1600.41     1506.32    177.09 o 
   5  -6   4       58.81      106.14     81.86 o 
   6  -6   4      818.02      926.72    167.00 o 
   7  -6   4      341.99      553.06    171.77 o 
 -10  -5   4      400.28      556.47    158.69 o 
  -9  -5   4        1.12       18.17     58.20 o 
  -8  -5   4      141.56      220.71    109.92 o 
  -7  -5   4     1493.78     1480.46    445.79 o 
  -6  -5   4     1352.00     1089.20    146.56 o 
  -5  -5   4      889.23      664.01    114.47 o 
  -4  -5   4      247.21      159.14     53.89 o 
  -3  -5   4      200.91      174.81     82.75 o 
  -2  -5   4     7246.30     6896.65    323.43 o 
  -1  -5   4      117.72      119.67     58.91 o 
   0  -5   4     5212.82     5293.26    341.77 o 
   1  -5   4       10.71       18.22     12.62 o 
   2  -5   4       91.38       65.67     46.03 o 
   3  -5   4        2.75        3.41      8.32 o 
   4  -5   4       16.59       11.78     50.86 o 
   5  -5   4        1.70       11.34     97.77 o 
   6  -5   4      215.99      225.22    213.77 o 
   7  -5   4      136.80      192.73    167.88 o 
   8  -5   4      342.40      492.50    208.13 o 
 -10  -4   4      466.62      689.62    251.85 o 
  -9  -4   4      350.32      322.05    209.77 o 
  -8  -4   4       96.51       62.06     59.99 o 
  -7  -4   4      944.11      728.31    306.75 o 
  -6  -4   4     1159.19     1034.71    200.82 o 
  -5  -4   4     1773.64     1825.16    189.79 o 
  -4  -4   4      105.69       66.05     39.88 o 
  -3  -4   4       75.71       55.03     32.10 o 
  -2  -4   4       40.78       33.09     15.13 o 
  -1  -4   4      293.64      184.33     77.52 o 
   0  -4   4      651.61      554.45     62.36 o 
   1  -4   4     2319.06     2167.01    146.59 o 
   2  -4   4     1016.06     1040.54     91.62 o 
   3  -4   4      266.17      217.93     21.69 o 
   4  -4   4        0.79       10.09     59.26 o 
   5  -4   4      317.39      397.79    233.81 o 
   6  -4   4       62.28       80.19     65.00 o 
   7  -4   4      279.60      297.46    285.40 o 
   8  -4   4       19.72       42.63     56.04 o 
 -10  -3   4       65.06      179.08    107.74 o 
  -9  -3   4      880.66      927.36    242.49 o 
  -8  -3   4        6.80       27.03     42.71 o 
  -7  -3   4      405.58      422.15    124.47 o 
  -6  -3   4     1837.02     2035.25    611.80 o 
  -5  -3   4     1652.65     1576.07    153.74 o 
  -4  -3   4      329.82      262.95     74.36 o 
  -3  -3   4      697.23      686.82     98.51 o 
  -2  -3   4     2484.36     1905.86    304.57 o 
  -1  -3   4      159.64      160.86     66.76 o 
   0  -3   4     1202.24     1217.11     55.19 o 
   1  -3   4     1466.09     1499.13     66.15 o 
   2  -3   4      395.44      290.51     42.11 o 
   3  -3   4       36.30       20.47     13.13 o 
   4  -3   4      331.34      248.69     44.69 o 
   5  -3   4      490.06      333.21     88.77 o 
   6  -3   4      472.71      312.72    108.92 o 
   7  -3   4       12.21       38.96     61.13 o 
   8  -3   4       62.09      137.22     98.00 o 
 -10  -2   4      473.05      568.99    136.24 o 
  -9  -2   4       75.44      137.54    153.34 o 
  -8  -2   4      532.12      630.62    164.31 o 
  -7  -2   4      512.82      531.78    302.96 o 
  -6  -2   4      123.65       53.23     99.45 o 
  -5  -2   4       10.20       27.36     43.36 o 
  -4  -2   4      316.86      317.80    258.46 o 
  -3  -2   4     2009.98     1939.28     99.97 o 
  -2  -2   4     2257.42     2236.49     96.10 o 
  -1  -2   4      296.83      276.57     60.07 o 
   0  -2   4     1506.19     1506.49     74.53 o 
   1  -2   4     2992.61     2601.33    171.88 o 
   2  -2   4      247.40      210.81     45.60 o 
   3  -2   4     1070.81      866.20    115.76 o 
   4  -2   4        2.38       17.28     35.18 o 
   5  -2   4       21.73       42.20     22.20 o 
   6  -2   4      150.93      147.89     48.93 o 
   7  -2   4       81.45      115.33     75.03 o 
   8  -2   4      422.56      818.18    203.93 o 
   9  -2   4      243.88      328.72    336.79 o 
 -10  -1   4      451.54      530.62     92.58 o 
  -9  -1   4      467.37      373.90    113.93 o 
  -8  -1   4      248.09      300.33    167.16 o 
  -7  -1   4       98.62       66.48     81.62 o 
  -6  -1   4     3897.65     3910.92    644.79 o 
  -5  -1   4     2575.97     2417.19    358.82 o 
  -4  -1   4     3917.90     4120.05    365.05 o 
  -3  -1   4     1764.15     1636.55     97.75 o 
  -2  -1   4    14259.17    18076.44    395.47 o 
  -1  -1   4     3323.88     3916.64    168.13 o 
   0  -1   4        3.18       26.45     19.65 o 
   1  -1   4     3522.38     2541.76    302.11 o 
   2  -1   4      985.59     1136.28     87.17 o 
   3  -1   4        0.49        3.59     16.85 o 
   4  -1   4     1293.24     1215.84    160.15 o 
   5  -1   4       51.17       38.65     20.40 o 
   6  -1   4       27.48       18.89     21.33 o 
   7  -1   4       39.96       58.48     51.89 o 
   8  -1   4      511.28      803.36    155.67 o 
   9  -1   4       44.60      104.68     99.53 o 
 -10   0   4        6.91       20.65     65.05 o 
  -9   0   4      474.36      569.81    142.72 o 
  -8   0   4      627.67      541.78    144.96 o 
  -7   0   4        2.24       10.92     28.50 o 
  -6   0   4     1139.75     1195.01    280.54 o 
  -5   0   4    11546.76    11663.61   1914.12 o 
  -4   0   4     2576.96     2350.90    230.12 o 
  -3   0   4       78.56       75.07     36.62 o 
  -2   0   4     3781.82     3948.43    162.58 o 
  -1   0   4    24404.75    32048.56    989.46 o 
   0   0   4      647.56      781.06    118.53 o 
   1   0   4     1106.46     1165.42     81.87 o 
   2   0   4      118.69       83.98     45.30 o 
   3   0   4     1218.15     1125.31     76.05 o 
   4   0   4      698.07      540.01     74.39 o 
   5   0   4     4149.26     3842.00    488.27 o 
   6   0   4      137.31      123.33     45.77 o 
   7   0   4        0.32       16.99     27.62 o 
   8   0   4      400.66      453.47    152.52 o 
   9   0   4      331.20      693.55    190.73 o 
  -9   1   4      305.71      336.69    283.02 o 
  -8   1   4      804.60      839.57    138.52 o 
  -7   1   4      391.14      393.97    132.86 o 
  -6   1   4      481.52      482.15     98.00 o 
  -5   1   4     1156.55     1054.05     84.35 o 
  -4   1   4     1192.99     1083.97    120.99 o 
  -3   1   4       34.33       19.15     22.58 o 
  -2   1   4      125.98      134.54     57.88 o 
  -1   1   4      928.63     1058.26    119.07 o 
   0   1   4     8614.31     9835.17    190.91 o 
   1   1   4     4620.09     4914.96    199.20 o 
   2   1   4     3045.68     3171.09    250.34 o 
   3   1   4     3115.18     2949.61    520.34 o 
   4   1   4      270.41      223.51    112.23 o 
   5   1   4       10.64        6.73     33.47 o 
   6   1   4      168.24      193.87    129.17 o 
   7   1   4      100.07      110.24     73.40 o 
   8   1   4      220.71      203.32     96.72 o 
   9   1   4      535.42      717.46    159.28 o 
  10   1   4      139.08      218.57    130.89 o 
  -9   2   4      376.01      668.62    199.66 o 
  -8   2   4     1452.97     1650.67    277.30 o 
  -7   2   4        3.91       11.84     49.08 o 
  -6   2   4     2723.23     2685.68    395.19 o 
  -5   2   4      858.62      628.86    109.94 o 
  -4   2   4     4988.53     4676.97    196.83 o 
  -3   2   4     1593.28     1442.01    108.75 o 
  -2   2   4     4274.14     4371.78    189.79 o 
  -1   2   4      345.80      313.72     53.32 o 
   0   2   4      172.50      252.40     82.04 o 
   1   2   4     4821.16     4899.21    328.77 o 
   2   2   4       72.93       73.46     38.75 o 
   3   2   4     6761.46     6512.19    437.57 o 
   4   2   4      319.57      323.39     82.29 o 
   5   2   4       43.20       73.56     54.14 o 
   6   2   4      627.63      591.56    184.89 o 
   7   2   4      235.58      230.32    138.46 o 
   8   2   4       25.29       40.52     50.34 o 
   9   2   4      154.28      193.29    110.59 o 
  10   2   4      309.32      623.20    156.70 o 
  -9   3   4      743.00      703.48    175.54 o 
  -8   3   4     1449.92     1412.10    286.04 o 
  -7   3   4      355.17      296.30    176.89 o 
  -6   3   4      964.52      632.72    122.01 o 
  -5   3   4     1256.70      947.83    166.95 o 
  -4   3   4     1869.10     1695.59    107.79 o 
  -3   3   4     6572.71     6832.71    475.88 o 
  -2   3   4     7850.86     7815.98    233.42 o 
  -1   3   4     2215.64     2213.15    106.29 o 
   0   3   4     2230.22     2433.16    111.85 o 
   1   3   4     1632.80     1747.22     83.98 o 
   2   3   4     3132.80     2761.50    190.09 o 
   3   3   4     1635.24     1477.64     82.44 o 
   4   3   4     3470.82     3550.15    198.76 o 
   5   3   4       78.83       77.56     59.32 o 
   7   3   4      462.02      483.09    258.56 o 
   8   3   4        8.06       10.86     33.80 o 
   9   3   4      134.95      251.78    226.73 o 
  10   3   4      151.71       99.86     83.30 o 
  -9   4   4      221.47      283.97    135.00 o 
  -8   4   4      693.15      763.19    264.08 o 
  -7   4   4     1558.97     1841.91    236.87 o 
  -6   4   4     1627.26     1123.63    335.39 o 
  -5   4   4        7.72       23.09     24.69 o 
  -4   4   4       20.57       14.60     19.36 o 
  -3   4   4     4647.41     4302.62    166.18 o 
  -2   4   4    10785.04    11272.89    234.78 o 
  -1   4   4      364.21      348.22     61.27 o 
   0   4   4     1381.76     1361.72     69.02 o 
   1   4   4      251.36      357.82     49.62 o 
   2   4   4     2062.27     2042.34     93.05 o 
   3   4   4      301.86      298.86     53.13 o 
   4   4   4     3329.57     3173.58    375.52 o 
   5   4   4     1139.79      853.95    189.50 o 
   6   4   4      932.05      955.91    129.83 o 
   7   4   4      300.66      443.06    250.56 o 
   8   4   4        0.06       54.19     67.62 o 
   9   4   4        0.60       11.14     32.00 o 
  10   4   4       44.17       53.29     76.16 o 
  -8   5   4        9.60       38.20     57.45 o 
  -7   5   4      255.70      324.62    265.52 o 
  -6   5   4     2055.90     1933.50    276.54 o 
  -5   5   4     1196.34     1070.79     95.91 o 
  -4   5   4     1137.81     1085.91     89.21 o 
  -3   5   4      375.19      423.92     89.93 o 
  -2   5   4     3037.09     2995.40    132.73 o 
  -1   5   4     5838.61     6099.73    230.12 o 
   0   5   4       61.00      168.93     49.38 o 
   1   5   4     3440.77     3555.27    119.14 o 
   2   5   4      978.75      901.17     93.78 o 
   3   5   4      522.27      465.70     76.43 o 
   4   5   4       10.79       13.09     25.68 o 
   5   5   4      276.60      283.82    152.67 o 
   6   5   4       79.63      119.10     87.93 o 
   7   5   4      107.63      161.52    100.97 o 
   8   5   4      197.94      184.62     90.75 o 
   9   5   4        3.52       43.96     56.76 o 
  10   5   4        0.15       12.03     51.60 o 
  -8   6   4        1.67       19.64     76.81 o 
  -7   6   4       13.89       23.54     43.32 o 
  -6   6   4      720.96      927.65    200.61 o 
  -5   6   4     1696.38     1658.58    310.78 o 
  -4   6   4      428.11      406.79     54.06 o 
  -3   6   4      548.85      605.53    116.00 o 
  -2   6   4     9274.29     9760.92    538.31 o 
  -1   6   4    12431.83    13408.83    329.50 o 
   0   6   4      426.51      446.64    107.19 o 
   1   6   4       39.98       65.98     25.68 o 
   2   6   4     5482.27     5687.89    414.47 o 
   3   6   4     4793.50     3706.06    664.67 o 
   4   6   4       41.24       42.02     25.28 o 
   5   6   4        9.61       11.38     32.74 o 
   6   6   4      119.33      136.96     93.59 o 
   7   6   4      164.90      208.00    147.93 o 
   8   6   4        2.46       28.57     51.75 o 
   9   6   4      372.52      549.07    308.41 o 
  10   6   4       23.57       49.80     53.60 o 
  -7   7   4       67.19       43.77     67.30 o 
  -6   7   4      124.97      123.95     88.85 o 
  -5   7   4     1316.35     1425.60    319.97 o 
  -4   7   4     1631.58     1629.91    177.09 o 
  -3   7   4      204.24      192.56     84.89 o 
  -2   7   4      267.09      312.02    148.33 o 
  -1   7   4     9062.37    10428.18    263.10 o 
   0   7   4     4289.99     4789.40    224.24 o 
   1   7   4      562.54      515.30     67.31 o 
   2   7   4      920.22      931.19     97.69 o 
   3   7   4     1045.88      916.17     98.58 o 
   4   7   4     1796.65     1368.73    344.36 o 
   5   7   4      497.66      552.44    127.28 o 
   6   7   4       35.31       30.34     49.86 o 
   7   7   4      985.55      932.36    164.18 o 
   8   7   4      201.62      244.61    163.74 o 
   9   7   4       90.84      205.24    199.96 o 
  10   7   4       15.07       37.20     86.12 o 
  -7   8   4       10.72       30.15     72.06 o 
  -6   8   4       71.85       40.49     74.10 o 
  -5   8   4      162.15      216.31    137.67 o 
  -4   8   4      898.96      805.32    138.76 o 
  -3   8   4       14.87       16.66     17.08 o 
  -2   8   4      201.91      200.83    110.04 o 
  -1   8   4      616.36      669.56     76.68 o 
   0   8   4      696.69      646.60     73.34 o 
   1   8   4       15.21        9.32     20.66 o 
   2   8   4      979.57      978.71     81.03 o 
   3   8   4        0.42        4.52     20.19 o 
   4   8   4     2120.50     1812.27    359.55 o 
   5   8   4      400.75      359.88     65.48 o 
   6   8   4     1074.15      870.02    162.10 o 
   7   8   4      219.92      295.35    196.63 o 
   8   8   4        0.24       18.42     41.39 o 
   9   8   4        2.46       23.45     65.85 o 
  10   8   4        0.16        8.96     57.93 o 
  -6   9   4       90.42      115.74    105.24 o 
  -5   9   4      155.24      120.13     83.65 o 
  -4   9   4      208.98      207.40    117.37 o 
  -3   9   4      174.63      230.86     60.05 o 
  -2   9   4      249.54      245.72    160.47 o 
  -1   9   4      484.83      489.62     44.95 o 
   0   9   4       69.32       37.26     27.12 o 
   1   9   4        1.08       14.22     13.40 o 
   2   9   4       66.91       44.09     32.20 o 
   3   9   4     1396.35     1285.18    151.76 o 
   4   9   4      525.65      471.11     65.47 o 
   5   9   4        2.50        9.41     15.60 o 
   6   9   4        0.10       37.43     65.36 o 
   7   9   4     1234.48     1261.79    213.97 o 
   8   9   4        0.26      176.52    160.31 o 
   9   9   4      210.41      350.62    345.38 o 
  10   9   4        5.14       26.84     64.63 o 
  -5  10   4       99.62       99.52     94.41 o 
  -4  10   4        0.30       24.88     64.20 o 
  -3  10   4      861.14      850.17    322.29 o 
  -2  10   4       28.57       -1.68     31.41 o 
  -1  10   4      645.95      589.58     53.81 o 
   0  10   4      115.96       97.85     61.31 o 
   1  10   4      169.63      173.36     35.10 o 
   2  10   4      170.83      144.27    123.47 o 
   3  10   4        7.33       33.16     55.77 o 
   4  10   4     2021.29     1652.97    353.17 o 
   5  10   4      956.67      922.67     76.24 o 
   6  10   4      566.57      519.58    118.31 o 
   7  10   4       18.30       12.90     34.58 o 
   8  10   4        3.06       22.12     58.53 o 
   9  10   4       68.02      172.69    147.62 o 
  10  10   4      148.40      299.64    299.52 o 
  -5  11   4        3.70       16.32     44.55 o 
  -4  11   4      484.42      568.52    217.87 o 
  -3  11   4      191.49      207.42    130.63 o 
  -2  11   4      284.71      276.08     62.79 o 
  -1  11   4     2453.93     2442.13    605.00 o 
   0  11   4      665.64      626.85     67.07 o 
   1  11   4      256.84      259.38     37.45 o 
   2  11   4      102.04       76.63     70.96 o 
   3  11   4      228.61      197.90    120.60 o 
   4  11   4      210.69      227.97    227.43 o 
   5  11   4      518.58      496.44     77.15 o 
   6  11   4      551.06      556.96    129.45 o 
   7  11   4      125.24      110.00    101.98 o 
   8  11   4       19.13       75.51     56.30 o 
   9  11   4       13.62       48.52     54.18 o 
  -4  12   4      452.01      575.07    196.58 o 
  -3  12   4     1041.51     1358.44    320.25 o 
  -2  12   4      117.80      106.88    100.28 o 
  -1  12   4      484.02      432.95     69.15 o 
   0  12   4     1068.83     1126.75    136.65 o 
   1  12   4      309.25      316.02    199.12 o 
   2  12   4      120.76       67.27     67.97 o 
   3  12   4      166.83      107.03     76.82 o 
   4  12   4      180.04      225.31    237.41 o 
   5  12   4      335.50      418.81    351.99 o 
   6  12   4      146.98      276.01    256.00 o 
   7  12   4      130.20      266.08    250.64 o 
   8  12   4       12.27      164.44    181.26 o 
   9  12   4       60.08      201.81    212.38 o 
  -3  13   4     1672.12     2790.57    296.22 o 
  -2  13   4       13.25      112.90     94.36 o 
  -1  13   4      145.81      198.81    201.27 o 
   0  13   4      486.13      494.78    255.60 o 
   1  13   4     1195.67     1136.41    265.49 o 
   2  13   4      514.29      537.36    121.88 o 
   3  13   4       20.15        9.11     39.35 o 
   4  13   4      373.58      448.71    432.68 o 
   5  13   4       64.39       74.65     86.30 o 
   6  13   4        0.30       14.36     91.71 o 
   7  13   4       84.36      279.70    323.71 o 
   8  13   4      127.15      187.21    287.08 o 
  -1  14   4       19.29       39.04     85.46 o 
   0  14   4       50.59       35.94     42.24 o 
   1  14   4      549.20      504.90    107.64 o 
   2  14   4     1262.43     1251.97    271.59 o 
   3  14   4      864.22      897.48    204.16 o 
   4  14   4        0.13       22.08     66.83 o 
   5  14   4       78.28      100.41    121.26 o 
   6  14   4       70.97      138.87    179.98 o 
   7  14   4        4.47       17.51     84.97 o 
   8  14   4       37.64       52.08    114.67 o 
   0  15   4       24.46       50.26     82.96 o 
   1  15   4        9.16       22.39     49.95 o 
   2  15   4       51.43       16.84     53.41 o 
   3  15   4      210.82      411.71    285.24 o 
   4  15   4      207.35      224.87    437.01 o 
   5  15   4      313.89      426.44    460.56 o 
   6  15   4       54.07      145.16    111.67 o 
   3  16   4        3.98       85.35     81.30 o 
   4  16   4      283.78      411.64    528.87 o 
  -5 -14   5       24.27      134.15    109.17 o 
  -4 -14   5      127.72      152.39    314.07 o 
  -3 -14   5      218.99      427.42    424.17 o 
  -2 -14   5      154.18      224.53    198.17 o 
  -7 -13   5      111.64      365.17    363.25 o 
  -6 -13   5        5.10       33.04     78.48 o 
  -5 -13   5      232.03      468.68    450.14 o 
  -4 -13   5       15.92      250.34    259.98 o 
  -3 -13   5      421.40      745.38    512.44 o 
  -2 -13   5      303.06      356.56    354.40 o 
  -1 -13   5       31.98       31.45     35.18 o 
   0 -13   5        4.51       28.87     51.04 o 
  -8 -12   5      234.32      271.10    205.89 o 
  -7 -12   5       74.00      196.50    188.88 o 
  -6 -12   5       53.84      117.92    100.41 o 
  -5 -12   5      193.92      239.62    195.76 o 
  -4 -12   5      299.62      445.66    329.02 o 
  -3 -12   5      529.70      616.59    524.54 o 
  -2 -12   5      412.91      537.57    432.53 o 
  -1 -12   5       30.11       -6.77     53.43 o 
   0 -12   5      179.85      325.61    192.34 o 
   1 -12   5       10.05      -12.83    107.64 o 
   2 -12   5      297.19      590.87    229.89 o 
  -8 -11   5       91.33       86.05    104.99 o 
  -7 -11   5       72.65       89.79    118.16 o 
  -6 -11   5      424.46      432.14    503.54 o 
  -5 -11   5      372.44      420.49    357.30 o 
  -4 -11   5       10.46       73.66    107.89 o 
  -3 -11   5      958.71     1034.87    231.36 o 
  -2 -11   5      276.03      320.68     58.66 o 
  -1 -11   5      146.60      270.50    108.15 o 
   0 -11   5        1.08       25.17     24.21 o 
   1 -11   5        0.65        9.67     25.78 o 
   2 -11   5      170.53      173.46    248.52 o 
   3 -11   5       89.20      162.56    181.92 o 
  -9 -10   5        5.76       39.68     69.80 o 
  -8 -10   5       92.77      222.83    140.43 o 
  -7 -10   5       57.26       29.32     46.40 o 
  -6 -10   5       66.73       88.10     69.44 o 
  -5 -10   5      105.09      124.72     88.08 o 
  -4 -10   5        4.99        3.89     29.37 o 
  -3 -10   5       11.94       47.70     65.16 o 
  -2 -10   5        5.50        2.77     15.71 o 
  -1 -10   5      633.73      784.26    111.77 o 
   0 -10   5     1005.78     1277.65    159.14 o 
   1 -10   5       40.30       45.09     46.33 o 
   2 -10   5       52.41       84.04     95.95 o 
   3 -10   5       24.43       89.30     95.64 o 
   4 -10   5      217.19      451.87    117.26 o 
  -9  -9   5       15.57       35.01     49.36 o 
  -8  -9   5       23.39       46.84     40.56 o 
  -7  -9   5       93.16       89.77     78.05 o 
  -6  -9   5      105.07      111.22     83.33 o 
  -5  -9   5       59.82      118.78     72.21 o 
  -4  -9   5      171.95       96.83     52.58 o 
  -3  -9   5      189.48      187.50     54.80 o 
  -2  -9   5      622.00      497.54     79.87 o 
  -1  -9   5       77.86       61.62     36.04 o 
   0  -9   5      603.67      748.31    132.65 o 
   1  -9   5      180.73      258.53     72.02 o 
   2  -9   5      200.47      269.74    148.90 o 
   3  -9   5        2.95       -1.57     52.20 o 
   4  -9   5      323.60      680.89    332.96 o 
   5  -9   5      210.85      354.30    232.01 o 
 -10  -8   5        0.12       13.57     64.40 o 
  -9  -8   5       25.16       80.35     59.03 o 
  -8  -8   5        3.80       15.81     86.46 o 
  -7  -8   5       72.42       84.81     61.40 o 
  -6  -8   5      144.10      146.91     93.00 o 
  -5  -8   5      411.34      463.75    248.33 o 
  -4  -8   5        4.70       29.09     39.72 o 
  -3  -8   5        7.71       17.68     19.79 o 
  -2  -8   5        1.15       14.41     14.11 o 
  -1  -8   5     1368.44     1300.86    126.59 o 
   0  -8   5      104.63       97.05     49.01 o 
   1  -8   5      476.76      467.58     86.73 o 
   2  -8   5      954.94     1179.28    255.13 o 
   3  -8   5      292.73      330.84    130.29 o 
   4  -8   5       15.90       21.17     42.31 o 
   5  -8   5      572.52      934.28    298.13 o 
   6  -8   5        0.86       41.55     53.31 o 
 -10  -7   5      161.01      175.93    134.76 o 
  -9  -7   5      148.99      320.96    232.31 o 
  -8  -7   5       65.29       64.83     45.68 o 
  -7  -7   5      155.45      187.33    121.26 o 
  -6  -7   5       12.47        7.22     36.12 o 
  -5  -7   5      245.18      192.56    101.65 o 
  -4  -7   5       26.26       10.86     36.60 o 
  -3  -7   5     1115.60     1071.99    136.31 o 
  -2  -7   5      423.67      465.76     96.99 o 
  -1  -7   5      919.02      873.81    112.75 o 
   0  -7   5      128.61      104.43     38.13 o 
   1  -7   5     1539.17     1365.93    299.21 o 
   2  -7   5      152.25      198.59     98.16 o 
   3  -7   5     1003.71      930.64    240.31 o 
   4  -7   5      123.98      215.04    150.28 o 
   5  -7   5       61.46       97.13     77.30 o 
   6  -7   5        9.67       29.62     46.99 o 
 -10  -6   5      321.10      302.72    197.01 o 
  -9  -6   5      198.50      353.81    211.58 o 
  -8  -6   5      997.21      880.45    150.62 o 
  -7  -6   5      712.77      779.46    341.70 o 
  -6  -6   5      439.50      519.02    188.55 o 
  -5  -6   5       45.85       12.62     37.25 o 
  -4  -6   5      633.75      436.82    139.29 o 
  -3  -6   5      132.78      160.31     79.22 o 
  -2  -6   5     2067.95     1834.15    123.83 o 
  -1  -6   5     1221.16     1127.33    133.17 o 
   0  -6   5      144.97      172.58     54.37 o 
   1  -6   5      511.69      392.03     85.84 o 
   2  -6   5     1005.67      990.31    193.28 o 
   3  -6   5        3.19        1.76      9.12 o 
   4  -6   5     1326.94     1873.93    400.72 o 
   5  -6   5      199.20      351.76    100.11 o 
   6  -6   5       47.55       32.99     51.91 o 
   7  -6   5       37.15       65.43     61.72 o 
 -10  -5   5       93.65      120.69    142.30 o 
  -9  -5   5      110.89      256.33    216.59 o 
  -8  -5   5        0.23      -11.78     73.19 o 
  -7  -5   5      156.92      165.86     85.14 o 
  -6  -5   5      467.26      451.16    225.08 o 
  -5  -5   5     1025.42      774.29    249.14 o 
  -4  -5   5      530.46      507.60    174.62 o 
  -3  -5   5       42.37       33.40     30.02 o 
  -2  -5   5     6653.73     7154.74    325.22 o 
  -1  -5   5     1976.90     1706.10    154.90 o 
   0  -5   5      569.34      357.91     51.85 o 
   1  -5   5      522.64      513.81     81.90 o 
   2  -5   5        8.70       26.23     17.84 o 
   3  -5   5      254.04      196.60     54.94 o 
   4  -5   5      170.70      165.77    121.50 o 
   5  -5   5     3034.74     4003.17    703.64 o 
   6  -5   5      128.44      177.69    155.38 o 
   7  -5   5      352.87      504.76    136.46 o 
 -10  -4   5       16.94       83.08     64.90 o 
  -9  -4   5      115.29      106.03     65.20 o 
  -8  -4   5      690.35      662.63    166.87 o 
  -7  -4   5       57.86       42.01     37.20 o 
  -6  -4   5      100.17       53.35     56.83 o 
  -5  -4   5     1973.59     2407.30    201.13 o 
  -4  -4   5       20.05       11.98     50.15 o 
  -3  -4   5     3631.68     3271.47    410.88 o 
  -2  -4   5      184.32      101.98     45.23 o 
  -1  -4   5     4757.79     4739.03    231.01 o 
   0  -4   5     5985.25     6084.76    259.54 o 
   1  -4   5     1864.31     1866.98    164.75 o 
   2  -4   5     1954.47     1995.35    212.60 o 
   3  -4   5      154.99      146.57     25.10 o 
   4  -4   5      170.90      119.50     37.56 o 
   5  -4   5      415.28      425.89    116.69 o 
   6  -4   5      413.89      428.86     93.99 o 
   7  -4   5       31.96       43.84     53.55 o 
   8  -4   5      302.31      494.35    145.11 o 
 -10  -3   5       84.48      119.94    116.77 o 
  -9  -3   5       12.02       47.34     50.52 o 
  -8  -3   5      658.23      631.90    281.52 o 
  -7  -3   5     1051.49      917.62    369.44 o 
  -6  -3   5      214.18      151.83    114.08 o 
  -5  -3   5      620.21      599.05    144.66 o 
  -4  -3   5      683.83      659.20    134.29 o 
  -3  -3   5      267.96      144.78     73.92 o 
  -2  -3   5     2994.69     2264.95    481.43 o 
  -1  -3   5      561.20      528.64     68.90 o 
   0  -3   5     3526.18     3606.80    122.34 o 
   1  -3   5     2362.94     2072.91    129.81 o 
   2  -3   5     9087.67     8478.04    569.40 o 
   3  -3   5     7123.69     7285.33    811.72 o 
   4  -3   5     1010.57      834.05    100.71 o 
   5  -3   5        5.58       10.03     17.49 o 
   6  -3   5     3503.43     3465.09    547.54 o 
   7  -3   5      208.99      459.40    314.58 o 
   8  -3   5        0.37       43.89     71.90 o 
 -10  -2   5      605.04      440.12    111.37 o 
  -9  -2   5      100.99       73.16    109.31 o 
  -8  -2   5       63.64      117.53     83.90 o 
  -7  -2   5       91.96       58.38     87.65 o 
  -6  -2   5      176.15      147.04     94.01 o 
  -5  -2   5        2.06       29.62     47.35 o 
  -4  -2   5        1.11        3.45     49.37 o 
  -3  -2   5       17.41        1.66     33.86 o 
  -2  -2   5     7123.03     7480.83    528.58 o 
  -1  -2   5       49.05       27.27     32.62 o 
   0  -2   5       23.06       51.93     25.88 o 
   1  -2   5     1507.89     1312.31    156.70 o 
   2  -2   5     5939.54     4501.52    454.12 o 
   3  -2   5     8162.01     7893.14    777.96 o 
   4  -2   5      908.11      806.30     75.81 o 
   5  -2   5     1153.92      997.84    108.42 o 
   6  -2   5      805.95      790.22     68.20 o 
   7  -2   5     1412.37     1931.02    309.69 o 
   8  -2   5      117.98      171.93    128.14 o 
   9  -2   5       30.22       52.65     65.77 o 
 -10  -1   5       15.90       12.01     40.70 o 
  -9  -1   5       78.49       78.69     67.77 o 
  -8  -1   5      530.49      549.76    159.70 o 
  -7  -1   5      195.76      230.78    123.70 o 
  -6  -1   5      455.41      370.40    149.16 o 
  -5  -1   5      769.82      682.32    125.29 o 
  -4  -1   5     3555.25     3674.22    369.47 o 
  -3  -1   5      825.89      835.36    117.57 o 
  -2  -1   5     2948.04     3057.66    153.35 o 
  -1  -1   5     7007.61     9143.45    265.60 o 
   0  -1   5     2189.96     2362.97    128.35 o 
   1  -1   5      346.48      263.51     52.13 o 
   2  -1   5     3629.19     2782.65    267.09 o 
   3  -1   5     6577.61     6176.58    556.52 o 
   4  -1   5     2296.19     2286.96    282.18 o 
   5  -1   5        4.99       16.96     19.31 o 
   6  -1   5      177.35      202.46     83.76 o 
   7  -1   5     2586.86     2868.81    349.81 o 
   8  -1   5      548.85      937.65    176.43 o 
   9  -1   5       51.01       68.31     44.25 o 
 -10   0   5        2.28       14.17     85.95 o 
  -9   0   5       69.98       44.79     45.36 o 
  -8   0   5      116.16      182.58     99.17 o 
  -7   0   5       34.73       52.37     55.26 o 
  -6   0   5        4.97       14.92     57.63 o 
  -5   0   5       95.54      125.04    103.65 o 
  -4   0   5      243.16      285.52    221.54 o 
  -3   0   5     5982.79     5339.44   1046.45 o 
  -2   0   5    23802.85    28733.77    543.83 o 
  -1   0   5    10745.06    13296.42    512.66 o 
   0   0   5       72.71       69.01     57.86 o 
   1   0   5      352.37      336.67     70.43 o 
   2   0   5      690.77      583.16     75.54 o 
   3   0   5      253.99      146.27     43.74 o 
   4   0   5     4013.86     3664.40    228.24 o 
   5   0   5      138.91      132.86     48.48 o 
   6   0   5       33.80        7.52     20.50 o 
   7   0   5      616.15      668.52     85.14 o 
   8   0   5      543.97      707.06     82.03 o 
   9   0   5       35.03       59.22     56.56 o 
  -9   1   5      714.66      674.52    162.21 o 
  -8   1   5      392.04      325.25    308.04 o 
  -7   1   5      159.21      112.16     97.25 o 
  -6   1   5       55.87       94.63     50.54 o 
  -5   1   5       87.10      106.28     99.57 o 
  -4   1   5     8883.09     6697.07   1016.45 o 
  -3   1   5      880.34      783.38    124.39 o 
  -2   1   5      135.29       67.61     29.45 o 
  -1   1   5     1023.32     1075.91     96.13 o 
   0   1   5     2136.82     2441.65    144.07 o 
   1   1   5     7369.86     7301.37    496.84 o 
   2   1   5     2076.96     2041.68     96.46 o 
   3   1   5      922.03      701.82    124.79 o 
   4   1   5     2419.50     3073.42    332.56 o 
   5   1   5     1021.86      985.98    131.18 o 
   6   1   5        1.44       24.57     34.19 o 
   7   1   5      209.28      312.02    138.15 o 
   8   1   5      110.89      149.57    101.94 o 
   9   1   5      183.34      286.66    134.96 o 
  10   1   5      217.11      400.29    285.24 o 
  -9   2   5      567.21      477.05    149.06 o 
  -8   2   5      187.63      125.20    148.57 o 
  -7   2   5      367.06      231.24    112.74 o 
  -6   2   5        7.39       30.10     54.63 o 
  -5   2   5       47.67       36.45     46.39 o 
  -4   2   5      134.00       93.25     56.81 o 
  -3   2   5      899.19      854.77    143.93 o 
  -2   2   5      666.04      553.32    117.32 o 
  -1   2   5     2692.72     2714.68    117.29 o 
   0   2   5      467.42      443.88     60.68 o 
   1   2   5     2866.86     2656.66    171.74 o 
   2   2   5     1332.40     1288.05     98.53 o 
   3   2   5      199.61      189.24     87.74 o 
   4   2   5      637.25      565.84     97.90 o 
   5   2   5     1108.61     1295.91    354.77 o 
   6   2   5        5.21       24.05     42.44 o 
   7   2   5      127.21      199.86    119.75 o 
   8   2   5       25.78      115.81     67.97 o 
   9   2   5      103.69      145.42    118.70 o 
  10   2   5        6.47       46.57     78.42 o 
  -9   3   5       19.24       51.40     77.14 o 
  -8   3   5      731.55      958.55    234.56 o 
  -7   3   5      247.17      175.58    154.75 o 
  -6   3   5       35.85       40.47     52.17 o 
  -5   3   5       87.55       55.84     42.10 o 
  -4   3   5     2375.09     2190.12    147.09 o 
  -3   3   5     1516.06     1208.24    152.90 o 
  -2   3   5      323.78      322.37     62.37 o 
  -1   3   5     1746.46     1643.51     88.84 o 
   0   3   5       48.71       64.77     26.52 o 
   1   3   5      619.00      703.52     65.58 o 
   2   3   5     9390.13     9322.98    471.14 o 
   3   3   5      493.29      754.22    102.86 o 
   4   3   5      677.60      680.42    168.10 o 
   5   3   5     1989.34     2023.04    224.36 o 
   6   3   5     1775.28     2524.94    322.50 o 
   7   3   5      281.90      612.12    328.52 o 
   8   3   5       27.84       27.79     42.96 o 
   9   3   5       22.29       51.81     56.68 o 
  10   3   5       49.26       59.66     67.34 o 
  -8   4   5       11.29        3.85     54.68 o 
  -7   4   5       56.76       47.48     64.92 o 
  -6   4   5      416.13      343.26    361.49 o 
  -5   4   5      323.38      239.55     58.37 o 
  -4   4   5       57.64       53.20     27.18 o 
  -3   4   5     1232.33     1086.53    126.86 o 
  -2   4   5      658.94      570.07    116.07 o 
  -1   4   5      967.22     1063.40     93.18 o 
   0   4   5      818.44      746.21     84.81 o 
   1   4   5      112.74       78.87     39.21 o 
   2   4   5     4726.58     4586.29    226.51 o 
   3   4   5     7234.62     6582.51    459.08 o 
   4   4   5     4616.10     4030.89    994.39 o 
   5   4   5       60.61       30.20     44.17 o 
   6   4   5     4064.56     3906.24    381.53 o 
   7   4   5     1189.93     1880.71    266.72 o 
   8   4   5       20.84      279.94    247.25 o 
   9   4   5       29.39       40.62     90.28 o 
  10   4   5        0.48       54.46    114.50 o 
  -8   5   5       48.75       54.47     62.38 o 
  -7   5   5       14.24      -12.25     66.99 o 
  -6   5   5       23.18       23.31     21.72 o 
  -5   5   5      686.73      597.68     60.87 o 
  -4   5   5       22.84       24.04     18.44 o 
  -3   5   5      276.12      285.21     92.67 o 
  -2   5   5       16.30       28.06     33.36 o 
  -1   5   5     1129.53     1084.67     85.24 o 
   0   5   5     5854.52     6493.59    232.73 o 
   1   5   5     9317.15    11573.32    606.12 o 
   2   5   5      381.01      414.03     53.87 o 
   3   5   5     7054.53     6767.34    469.65 o 
   4   5   5     2330.58     2166.37    269.58 o 
   5   5   5     2407.60     2063.29    232.26 o 
   6   5   5      190.66      161.06     97.84 o 
   7   5   5     2940.39     3358.42    243.22 o 
   8   5   5     1127.21     1308.95    248.58 o 
   9   5   5      358.38      602.17    127.29 o 
  10   5   5        2.33       53.02     69.87 o 
  -8   6   5        0.90       21.30     79.51 o 
  -7   6   5      103.11      100.71    126.31 o 
  -6   6   5       47.19       37.74     67.29 o 
  -5   6   5      326.96      420.64    132.31 o 
  -4   6   5      429.36      411.72     56.16 o 
  -3   6   5        0.13        8.02     36.24 o 
  -2   6   5      131.87      202.55     92.15 o 
  -1   6   5     1587.13     1507.44    118.17 o 
   0   6   5     1112.72     1061.25     85.34 o 
   1   6   5      188.24      124.93     51.61 o 
   2   6   5     1671.37     1849.78     99.30 o 
   3   6   5     2762.67     2913.77    183.72 o 
   4   6   5     2126.31     1445.44    179.82 o 
   5   6   5     4560.13     5405.04   1310.95 o 
   6   6   5     3371.82     3294.22    335.08 o 
   7   6   5        1.90       36.59     65.79 o 
   8   6   5      176.18      282.25    212.08 o 
   9   6   5      260.37      423.85    116.73 o 
  10   6   5      310.29      636.90    179.96 o 
  -7   7   5      168.97      160.22    175.65 o 
  -6   7   5      235.85      178.18    107.62 o 
  -5   7   5      152.44      143.66     77.92 o 
  -4   7   5     2866.82     2945.13    143.62 o 
  -3   7   5       67.99       86.66     45.40 o 
  -2   7   5       10.01       31.37     32.72 o 
  -1   7   5     2068.15     2000.99    121.13 o 
   0   7   5     3118.18     3236.52    151.36 o 
   1   7   5     2663.72     2782.54    112.23 o 
   2   7   5      731.95      820.50     91.90 o 
   3   7   5       76.98      103.23     57.81 o 
   4   7   5     2711.21     2509.94    663.85 o 
   5   7   5     3216.68     3526.70    350.32 o 
   6   7   5     1773.52     1879.25    231.36 o 
   7   7   5      496.92      854.40    480.12 o 
   8   7   5      294.17      356.33    244.07 o 
   9   7   5      255.12      428.33    255.05 o 
  10   7   5        6.73       16.93     86.35 o 
  -7   8   5       24.06       78.71     74.08 o 
  -6   8   5       18.99        5.62     62.04 o 
  -5   8   5       17.33        5.86     60.17 o 
  -4   8   5     1203.20     1249.61    180.38 o 
  -3   8   5      244.53      218.85    119.10 o 
  -2   8   5       81.90       58.36     47.87 o 
  -1   8   5     1802.40     2147.29    168.96 o 
   0   8   5     6437.41     5895.21    735.98 o 
   1   8   5     4897.07     5030.80    437.20 o 
   2   8   5       27.65       22.05     21.70 o 
   3   8   5     2795.70     2550.63    213.90 o 
   4   8   5      183.75      204.75     96.89 o 
   5   8   5     2229.87     1835.25    226.47 o 
   6   8   5       92.45      118.37     75.11 o 
   7   8   5      779.09      983.45    159.70 o 
   8   8   5       18.78       29.87     40.79 o 
   9   8   5       47.43       54.23     65.03 o 
  10   8   5       43.87       62.08     60.51 o 
  -6   9   5      212.68      243.03    240.66 o 
  -5   9   5      321.74      333.44    228.41 o 
  -4   9   5       18.03       36.76     56.87 o 
  -3   9   5     2656.58     2755.05    343.10 o 
  -2   9   5        1.76        7.50     30.10 o 
  -1   9   5      270.82      335.20     93.67 o 
   0   9   5     1092.46     1150.30    101.38 o 
   1   9   5     1982.94     2264.75    171.20 o 
   2   9   5     5604.09     5682.13    243.11 o 
   3   9   5      583.60      530.35     65.32 o 
   4   9   5      903.04      942.37    169.35 o 
   5   9   5     1102.58      965.80    121.93 o 
   6   9   5      964.98     1133.50    153.91 o 
   7   9   5      107.35      187.49    146.43 o 
   8   9   5      659.57     1145.12    234.63 o 
   9   9   5       47.12      160.26    149.83 o 
  10   9   5       16.53       63.26     90.33 o 
  -5  10   5      459.57      496.57    137.77 o 
  -4  10   5       63.31       96.82     87.68 o 
  -3  10   5      707.64      803.34    105.50 o 
  -2  10   5      160.65      161.30    112.40 o 
  -1  10   5      201.30      276.15    119.51 o 
   0  10   5      339.57      363.57     80.28 o 
   1  10   5       68.30       44.45     25.57 o 
   2  10   5      862.04      788.05    128.69 o 
   3  10   5     5668.54     6691.20   1408.61 o 
   4  10   5     1347.83     1139.97    115.66 o 
   5  10   5      348.34      308.99     83.78 o 
   6  10   5     2024.04     2328.56    342.22 o 
   7  10   5      376.92      510.58    100.66 o 
   8  10   5     1830.28     3402.69    300.26 o 
   9  10   5      303.46      802.59    212.08 o 
  10  10   5        2.40       35.22     65.45 o 
  -5  11   5      224.65      216.92    242.02 o 
  -4  11   5      542.69      484.74    278.35 o 
  -3  11   5       82.45       76.18     53.15 o 
  -2  11   5        0.60        5.65     17.14 o 
  -1  11   5        1.30       16.15     27.11 o 
   0  11   5       64.29       59.56     36.21 o 
   1  11   5      153.94      151.92     57.56 o 
   2  11   5      644.04      472.78    113.68 o 
   3  11   5      756.49      874.16    234.09 o 
   4  11   5     2393.85     2462.53    311.96 o 
   5  11   5     3321.11     3124.61    549.15 o 
   6  11   5      108.89       86.14     78.65 o 
   7  11   5      448.54      562.98     82.09 o 
   8  11   5      425.20      757.54    178.47 o 
   9  11   5      737.15     1597.63    143.41 o 
  -4  12   5      453.85      314.22     96.01 o 
  -3  12   5       56.02       37.06     51.36 o 
  -2  12   5       17.07       15.94     31.07 o 
  -1  12   5       10.83       10.46     22.20 o 
   0  12   5      997.26      862.97     97.66 o 
   1  12   5      593.06      441.82    209.10 o 
   2  12   5      452.20      430.47    280.13 o 
   3  12   5       42.35        2.78     52.77 o 
   4  12   5      402.39      345.66    108.21 o 
   5  12   5      750.72      967.30    405.34 o 
   6  12   5      763.02     1060.34    289.29 o 
   7  12   5       34.75      -21.05    155.44 o 
   8  12   5      354.82      831.73    620.03 o 
   9  12   5      166.21      454.37    519.13 o 
  -3  13   5       33.23       83.84    142.85 o 
  -2  13   5       32.66       57.88    140.24 o 
  -1  13   5      242.06      227.88    149.40 o 
   0  13   5       17.40       41.07     32.88 o 
   1  13   5       19.86       43.63     40.46 o 
   2  13   5      180.94      182.12    130.53 o 
   3  13   5        0.43       40.47     45.11 o 
   4  13   5      133.08      219.64    180.46 o 
   5  13   5      263.62      308.22    362.41 o 
   6  13   5      193.64      436.42    500.89 o 
   7  13   5       16.53       84.83    120.67 o 
   8  13   5      119.12      297.35    291.65 o 
  -1  14   5       15.88       47.26     77.74 o 
   0  14   5      354.43      308.52    210.42 o 
   1  14   5        1.56       11.27     41.78 o 
   2  14   5      168.87      225.24    134.63 o 
   3  14   5       21.98       59.67     87.53 o 
   4  14   5      569.50      745.50    213.37 o 
   5  14   5       27.64       -3.74    115.17 o 
   6  14   5        0.97      -46.72    167.34 o 
   7  14   5       33.09       67.81    166.85 o 
   0  15   5        0.01       32.80     50.60 o 
   1  15   5       67.08       99.59     74.81 o 
   2  15   5       87.88       89.80     74.75 o 
   3  15   5      215.35      374.70    254.39 o 
   4  15   5       32.39       53.28     62.94 o 
   5  15   5        2.49       30.68     56.40 o 
   6  15   5        1.91       16.52    132.62 o 
   3  16   5       93.78      132.96    122.18 o 
   4  16   5      705.17     1080.35    342.59 o 
  -6 -13   6      263.02      346.82    385.08 o 
  -5 -13   6        0.29       49.67     59.50 o 
  -4 -13   6      498.69      775.87    205.15 o 
  -3 -13   6       32.00       69.78     94.36 o 
  -2 -13   6      219.81      265.79    300.70 o 
  -1 -13   6      111.90      209.09    223.20 o 
   0 -13   6       18.99       61.42    117.28 o 
  -7 -12   6      145.41      222.66    281.77 o 
  -6 -12   6        0.22       -0.69    122.98 o 
  -5 -12   6      119.94      214.64    197.97 o 
  -4 -12   6      107.60      177.27    170.58 o 
  -3 -12   6      304.33      361.82    347.32 o 
  -2 -12   6        1.07       11.26     53.55 o 
  -1 -12   6      253.17      278.32    245.08 o 
   0 -12   6        1.08       60.78    136.51 o 
   1 -12   6       64.33      205.06    304.29 o 
  -8 -11   6       60.87       89.10    125.20 o 
  -7 -11   6       16.45       18.88     71.35 o 
  -6 -11   6       48.50       63.29    128.49 o 
  -5 -11   6       88.77       31.77     64.76 o 
  -4 -11   6       24.87       40.27     85.42 o 
  -3 -11   6        1.53       30.64     66.24 o 
  -2 -11   6      225.30      281.50     89.50 o 
  -1 -11   6       15.26       19.41     28.89 o 
   0 -11   6       41.25       28.35     29.13 o 
   1 -11   6        3.22       -7.32     44.44 o 
   2 -11   6      163.83      160.73    189.81 o 
   3 -11   6       19.81       21.88     38.55 o 
  -9 -10   6      106.91      129.08    228.12 o 
  -8 -10   6       53.51       35.65     37.20 o 
  -7 -10   6       35.72       37.43     45.74 o 
  -6 -10   6      234.35      217.74    138.93 o 
  -5 -10   6      249.44      281.86     82.40 o 
  -4 -10   6        3.68       19.63     26.97 o 
  -3 -10   6      588.96      653.69    140.53 o 
  -2 -10   6        7.94        3.78     24.37 o 
  -1 -10   6       20.15        8.37     14.40 o 
   0 -10   6       58.78       63.96     45.86 o 
   1 -10   6      303.65      390.99    178.87 o 
   2 -10   6       19.47       35.97     41.22 o 
   3 -10   6        2.71       53.56     54.24 o 
   4 -10   6       97.87      175.87    114.67 o 
  -9  -9   6      387.61      545.26    224.76 o 
  -8  -9   6      104.24      139.69    119.54 o 
  -7  -9   6       11.94       39.77     42.55 o 
  -6  -9   6      105.99      133.29     80.75 o 
  -5  -9   6      407.77      483.44    236.36 o 
  -4  -9   6      371.88      448.28    146.46 o 
  -3  -9   6       12.50        8.28     23.76 o 
  -2  -9   6      200.86      197.12     92.30 o 
  -1  -9   6        4.81       20.66     24.90 o 
   0  -9   6       49.79       79.44     36.08 o 
   1  -9   6        5.71       18.73     25.23 o 
   2  -9   6      113.55      109.93     98.25 o 
   3  -9   6      189.25      261.29    231.24 o 
   4  -9   6        4.33       35.67     46.33 o 
   5  -9   6      191.24      363.63    166.09 o 
  -9  -8   6      491.55      685.82    219.64 o 
  -8  -8   6     1625.97     1994.79    328.03 o 
  -7  -8   6      638.15      868.27    195.00 o 
  -6  -8   6        7.92       21.53     39.48 o 
  -5  -8   6     1195.64     1230.44    181.35 o 
  -4  -8   6      966.13      940.59    172.43 o 
  -3  -8   6      164.73      128.92     56.73 o 
  -2  -8   6      585.50      507.97    133.49 o 
  -1  -8   6       73.62       91.63     62.60 o 
   0  -8   6        1.91        9.71     22.57 o 
   1  -8   6      250.01      318.83    205.56 o 
   2  -8   6      310.76      375.43    192.19 o 
   3  -8   6       43.87       55.08     46.47 o 
   4  -8   6       18.43       48.85     43.35 o 
   5  -8   6      433.22      894.17    180.47 o 
 -10  -7   6       93.11      209.68    193.93 o 
  -9  -7   6       72.69      136.81     98.06 o 
  -8  -7   6     1755.73     2171.76    328.47 o 
  -7  -7   6     2029.20     2361.72    372.37 o 
  -6  -7   6     1245.94     1068.44    195.92 o 
  -5  -7   6      131.42      121.28     70.00 o 
  -4  -7   6     3256.94     3789.79    410.65 o 
  -3  -7   6      700.44      680.97    139.19 o 
  -2  -7   6      168.13      136.14     62.21 o 
  -1  -7   6        2.37       -0.15     28.20 o 
   0  -7   6      112.03      120.80     80.54 o 
   1  -7   6        9.44       12.84     28.64 o 
   2  -7   6      263.37      255.19     90.68 o 
   3  -7   6      765.31      819.58     71.18 o 
   4  -7   6       15.16        5.13     39.61 o 
   5  -7   6       97.39      210.90    161.73 o 
   6  -7   6      804.67     1627.68    155.25 o 
 -10  -6   6        0.24        5.31     50.87 o 
  -9  -6   6       15.01       33.12     53.93 o 
  -8  -6   6     1106.11     1380.81    295.80 o 
  -7  -6   6     1807.19     2161.73    421.45 o 
  -6  -6   6     1287.71     1152.55    195.39 o 
  -5  -6   6      713.25      903.93    277.52 o 
  -4  -6   6       50.47       66.43     49.45 o 
  -3  -6   6     3458.34     3465.17    191.01 o 
  -2  -6   6       42.47       40.18     27.79 o 
  -1  -6   6     1154.85     1155.66    131.35 o 
   0  -6   6       56.59       59.13     37.75 o 
   1  -6   6      140.56       84.35     43.70 o 
   2  -6   6      505.60      436.55     89.04 o 
   3  -6   6      384.80      367.69     47.14 o 
   4  -6   6       76.38       62.61     68.41 o 
   5  -6   6       25.84       42.78     63.64 o 
   6  -6   6      710.33     1251.87    322.98 o 
   7  -6   6       43.37      169.99    213.94 o 
 -10  -5   6      216.56      220.84    221.44 o 
  -9  -5   6       10.95       60.59     73.32 o 
  -8  -5   6       74.88      155.22    102.43 o 
  -7  -5   6     1041.55      885.67    327.97 o 
  -6  -5   6      704.08      772.09    198.46 o 
  -5  -5   6      988.66      904.95    194.08 o 
  -4  -5   6      422.46      498.98    140.01 o 
  -3  -5   6        2.21        9.88     28.49 o 
  -2  -5   6        3.66        2.76     37.57 o 
  -1  -5   6     3349.77     3163.67    447.57 o 
   0  -5   6     1276.56     1031.19     96.01 o 
   1  -5   6       10.01       19.12     16.06 o 
   2  -5   6      118.83       71.32     44.71 o 
   3  -5   6      159.94      183.03     57.69 o 
   4  -5   6      149.51      165.82     40.84 o 
   5  -5   6      151.70      102.21     92.42 o 
   6  -5   6      193.23      190.62    172.89 o 
   7  -5   6      257.22      271.49    249.97 o 
 -10  -4   6      608.75     1158.35    295.09 o 
  -9  -4   6       13.38       15.54     37.26 o 
  -8  -4   6       10.93       15.25     45.36 o 
  -7  -4   6      673.17      651.26    333.74 o 
  -6  -4   6     1531.06     1296.37    195.06 o 
  -5  -4   6      297.60      213.31    111.49 o 
  -4  -4   6     1833.16     1123.68    360.86 o 
  -3  -4   6     1314.98      983.72    123.82 o 
  -2  -4   6      190.84      104.20     57.94 o 
  -1  -4   6      577.90      391.64     72.62 o 
   0  -4   6     1289.83      955.59    148.86 o 
   1  -4   6      896.84      762.60     82.82 o 
   2  -4   6        4.03        7.83     16.21 o 
   3  -4   6      291.92      339.72     50.71 o 
   4  -4   6      861.63      686.10     80.43 o 
   5  -4   6      759.29      652.01     64.78 o 
   6  -4   6      295.73      380.22    231.66 o 
   7  -4   6       89.13       72.13     84.22 o 
   8  -4   6        9.42       32.99     56.50 o 
 -10  -3   6      263.54      523.91    392.40 o 
  -9  -3   6      554.30      706.35    173.39 o 
  -8  -3   6        8.10       28.12     54.50 o 
  -7  -3   6      186.51      177.33    126.52 o 
  -6  -3   6     1412.53     1641.47    215.03 o 
  -5  -3   6     2721.18     2835.44    707.71 o 
  -4  -3   6     1867.26     2334.81    250.74 o 
  -3  -3   6       37.93       50.07     59.58 o 
  -2  -3   6       21.02       13.05     36.99 o 
  -1  -3   6       36.80       43.54     21.17 o 
   0  -3   6      343.36      213.97     38.26 o 
   1  -3   6     4060.73     4124.14    208.28 o 
   2  -3   6      794.46      670.13     64.34 o 
   3  -3   6       28.31       21.28     14.47 o 
   4  -3   6       12.79        9.47     15.66 o 
   5  -3   6        2.69        5.93     17.87 o 
   6  -3   6       50.20       59.58     56.85 o 
   7  -3   6       42.02       93.36    109.45 o 
   8  -3   6        0.56       16.33     53.66 o 
 -10  -2   6       18.78       29.49     53.32 o 
  -9  -2   6     1028.91     1003.92    262.95 o 
  -8  -2   6      936.34      912.41    174.17 o 
  -7  -2   6     2461.58     2083.70    825.19 o 
  -6  -2   6        2.17       22.30     54.00 o 
  -5  -2   6     2327.36     2290.61    206.64 o 
  -4  -2   6       40.70       85.56     74.08 o 
  -3  -2   6      809.51      980.36    213.32 o 
  -2  -2   6      608.37      615.52    194.67 o 
  -1  -2   6      284.02      268.17     86.32 o 
   0  -2   6     6380.12     6631.81    210.19 o 
   1  -2   6     4953.87     4083.11    325.87 o 
   2  -2   6      502.08      215.87     79.51 o 
   3  -2   6      332.79      338.60     69.04 o 
   4  -2   6      207.91      245.49    120.93 o 
   5  -2   6       74.17       91.84     52.62 o 
   6  -2   6       45.47       93.00     65.02 o 
   7  -2   6        1.13      -17.56     66.30 o 
   8  -2   6       73.22      231.55    184.66 o 
 -10  -1   6      647.63      841.69    196.30 o 
  -9  -1   6       74.34      102.40    132.21 o 
  -8  -1   6     1890.83     2335.44    695.61 o 
  -7  -1   6     1062.46      823.04    276.21 o 
  -6  -1   6     5299.71     4225.73    504.11 o 
  -5  -1   6     1173.97     1229.78    169.35 o 
  -4  -1   6     6285.55     6524.27    412.86 o 
  -3  -1   6     2624.07     2508.73    230.64 o 
  -2  -1   6     8346.55     9957.78    371.26 o 
  -1  -1   6       37.42       66.95     44.23 o 
   0  -1   6     5124.43     6012.13    296.22 o 
   1  -1   6     1909.61     1557.46    110.75 o 
   2  -1   6       67.20       75.61     45.00 o 
   3  -1   6     2680.58     2714.67    187.78 o 
   4  -1   6     1328.03     1115.85    100.94 o 
   5  -1   6      801.94      647.15    122.05 o 
   6  -1   6       57.55       58.89     29.49 o 
   7  -1   6      634.33      642.05     91.89 o 
   8  -1   6       93.15      247.04    197.47 o 
   9  -1   6        6.19       27.59     53.75 o 
  -9   0   6      420.00      442.22    399.83 o 
  -8   0   6        1.15       11.29     34.14 o 
  -7   0   6      112.39      104.45     63.18 o 
  -6   0   6     2609.72     2143.24    726.20 o 
  -5   0   6     2661.41     2758.79    294.36 o 
  -4   0   6      217.62      216.86    150.98 o 
  -3   0   6       96.71      153.72    161.29 o 
  -2   0   6     4120.45     4666.29    257.49 o 
  -1   0   6     6532.39     8053.01    744.75 o 
   0   0   6       26.80       45.34     56.09 o 
   1   0   6     7823.43     7248.84   1502.89 o 
   2   0   6      690.20      725.36     84.44 o 
   3   0   6       13.22       24.34     18.34 o 
   4   0   6     4629.98     4104.12    621.88 o 
   5   0   6      585.96      512.40     69.24 o 
   6   0   6      332.89      215.46     77.76 o 
   7   0   6     1036.62     1006.69     95.12 o 
   8   0   6      125.10      195.04     80.32 o 
   9   0   6       92.56      198.03    177.85 o 
  -9   1   6       19.74       23.08     69.72 o 
  -8   1   6        0.21        7.85     71.57 o 
  -7   1   6      305.99      377.95    238.87 o 
  -6   1   6      172.90      159.03    133.60 o 
  -5   1   6      911.70      913.75    146.53 o 
  -4   1   6        8.53       30.62     53.59 o 
  -3   1   6      734.32      698.24    156.14 o 
  -2   1   6     1786.65     2119.77    134.68 o 
  -1   1   6     7374.13     9066.69    414.50 o 
   0   1   6      432.53      507.36    100.47 o 
   1   1   6      344.29      506.12     87.10 o 
   2   1   6      154.68      182.26     80.59 o 
   3   1   6      103.04       46.07     39.51 o 
   4   1   6      356.54      284.71     50.94 o 
   5   1   6     4132.95     3387.72    268.75 o 
   6   1   6      160.70      175.17     73.26 o 
   7   1   6       89.02       46.51     54.00 o 
   8   1   6      121.52      171.35     78.43 o 
   9   1   6      322.61      506.24    105.82 o 
  -9   2   6       29.04       72.30    111.71 o 
  -8   2   6      184.02      198.56    137.99 o 
  -7   2   6       19.92       30.56     62.05 o 
  -6   2   6      662.73      670.77    249.34 o 
  -5   2   6      266.39      196.92    128.53 o 
  -4   2   6     1622.48     1606.34    190.95 o 
  -3   2   6      440.82      277.41    146.97 o 
  -2   2   6     1545.91     1611.96    136.54 o 
  -1   2   6     1030.82     1196.35    112.76 o 
   0   2   6      909.29     1034.24     80.70 o 
   1   2   6      561.84      516.93     63.54 o 
   2   2   6      447.73      423.72     60.44 o 
   3   2   6     2739.12     2583.32    512.93 o 
   4   2   6      311.21      363.02    169.76 o 
   5   2   6      846.43      906.51    168.57 o 
   6   2   6      512.71      516.62    111.42 o 
   7   2   6       39.13       54.55     48.71 o 
   8   2   6      272.01      309.08    201.73 o 
   9   2   6      211.57      145.95    105.01 o 
  10   2   6      606.72     1448.27    464.20 o 
  -9   3   6      350.86      443.87    417.01 o 
  -8   3   6      596.74      641.96    158.11 o 
  -7   3   6       87.18       90.54    117.90 o 
  -6   3   6       26.52       69.63     82.82 o 
  -5   3   6     1790.50     1592.28    207.75 o 
  -4   3   6        5.18       26.44     32.55 o 
  -3   3   6     2475.28     2264.09    132.54 o 
  -2   3   6      627.93      548.50    112.94 o 
  -1   3   6     6943.37     7511.80    202.76 o 
   0   3   6        8.44       36.38     30.20 o 
   1   3   6     3261.33     2899.24    369.88 o 
   2   3   6      886.37      865.90     96.34 o 
   3   3   6      996.97      782.18    100.02 o 
   4   3   6      212.94      155.42     96.44 o 
   5   3   6       83.83       67.79     47.27 o 
   6   3   6      283.63      246.92    132.24 o 
   7   3   6      412.14      667.47    296.67 o 
   8   3   6      101.24      154.42    125.22 o 
   9   3   6      622.11      880.78    180.87 o 
  10   3   6      106.81      215.61    191.94 o 
  -8   4   6      759.29      867.11    287.79 o 
  -7   4   6     2245.35     2424.44    391.59 o 
  -6   4   6      375.32      362.89    309.46 o 
  -5   4   6      302.47      280.85    160.64 o 
  -4   4   6       53.09       41.84     24.37 o 
  -3   4   6     9835.74     9434.95    278.84 o 
  -2   4   6     4677.06     4704.94    214.69 o 
  -1   4   6     1907.63     1779.90    108.83 o 
   0   4   6      957.66      961.36     96.81 o 
   1   4   6      792.74      796.36    102.22 o 
   2   4   6     7037.68     7324.48    328.71 o 
   3   4   6      218.46      217.91     65.15 o 
   4   4   6     1279.83     1179.92    225.63 o 
   5   4   6      302.74      207.73     96.67 o 
   6   4   6      410.51      530.91    276.38 o 
   7   4   6      312.06      402.79    191.28 o 
   8   4   6       39.55      119.82     82.96 o 
   9   4   6      359.69      435.66    108.74 o 
  10   4   6      138.81      120.60    138.76 o 
  -8   5   6       70.77       60.97     74.20 o 
  -7   5   6     2032.88     1701.29    294.61 o 
  -6   5   6     2650.60     2813.77    328.21 o 
  -5   5   6     2572.87     2359.07    163.02 o 
  -4   5   6        0.37       15.50     18.70 o 
  -3   5   6     1627.88     1632.05    124.38 o 
  -2   5   6     7605.82     8047.19    337.17 o 
  -1   5   6     1041.64      846.28    133.80 o 
   0   5   6     1302.57     1254.18     74.42 o 
   1   5   6        1.50       17.34     24.28 o 
   2   5   6       82.34       79.29     31.20 o 
   3   5   6     2317.35     2381.98    136.93 o 
   4   5   6      291.19      202.36    119.50 o 
   5   5   6      963.83      805.52    123.92 o 
   6   5   6       32.72       29.75     67.12 o 
   7   5   6      124.73      156.63    115.10 o 
   8   5   6        4.34      373.15    246.43 o 
   9   5   6        5.95       32.27     54.14 o 
  10   5   6       75.12      103.92    113.88 o 
  -8   6   6       23.16       38.92     95.50 o 
  -7   6   6      937.31      816.62    211.11 o 
  -6   6   6     3701.29     4435.71    620.30 o 
  -5   6   6     4698.93     5116.89    539.27 o 
  -4   6   6      300.00      268.53    117.82 o 
  -3   6   6        1.34       18.45     34.86 o 
  -2   6   6     6906.37     7421.25    385.56 o 
  -1   6   6     4039.67     4121.96    160.91 o 
   0   6   6     3821.67     3851.29    176.48 o 
   1   6   6      921.09     1015.11     93.84 o 
   2   6   6      308.41      297.86     49.53 o 
   3   6   6        7.25       30.43     25.06 o 
   4   6   6     2832.66     2684.22    631.23 o 
   5   6   6      702.21      747.93    165.64 o 
   6   6   6      914.52      934.41    127.13 o 
   7   6   6      355.28      370.62    204.79 o 
   8   6   6     1944.28     2680.48    314.28 o 
   9   6   6       58.49      173.24    139.58 o 
  10   6   6       26.50       91.54     86.77 o 
  -7   7   6        3.03       20.86     75.43 o 
  -6   7   6     1005.80     1051.93    295.78 o 
  -5   7   6     2109.39     2449.98    233.33 o 
  -4   7   6      277.89      224.18     96.81 o 
  -3   7   6     1591.44     1526.80    181.78 o 
  -2   7   6     1086.01     1072.23    126.18 o 
  -1   7   6     5016.95     5621.51    328.14 o 
   0   7   6     1052.18     1012.91    114.55 o 
   1   7   6      244.39      250.97     87.14 o 
   2   7   6      313.80      365.28     52.80 o 
   3   7   6       11.11        9.97     17.21 o 
   4   7   6      448.44      389.13     65.28 o 
   5   7   6      356.21      252.73     83.64 o 
   6   7   6        0.22       36.51     49.29 o 
   7   7   6       53.80       69.16     68.54 o 
   8   7   6      326.47      539.80    228.44 o 
   9   7   6      310.17      664.77    357.79 o 
  10   7   6      119.18      220.87    185.19 o 
  -7   8   6      209.24      184.94    186.61 o 
  -6   8   6      145.03      114.01    118.77 o 
  -5   8   6      211.34      251.49    232.45 o 
  -4   8   6     1153.77     1229.10    174.16 o 
  -3   8   6      235.88      239.63    116.22 o 
  -2   8   6      110.87      144.38     64.75 o 
  -1   8   6     2117.77     2112.84    217.63 o 
   0   8   6       70.29       82.07     38.03 o 
   1   8   6       24.53       28.57     23.63 o 
   2   8   6     1186.64     1305.31     93.29 o 
   3   8   6      445.53      292.82     59.00 o 
   4   8   6      166.06      113.14     54.32 o 
   5   8   6       16.28       37.00     50.25 o 
   6   8   6        5.02       47.65     50.63 o 
   7   8   6       22.64       51.14     69.56 o 
   8   8   6      223.98      350.83    202.51 o 
   9   8   6      121.26      258.46    189.84 o 
  10   8   6        0.61        5.52     96.58 o 
  -6   9   6       65.17       26.19     65.24 o 
  -5   9   6        7.81       27.11     60.28 o 
  -4   9   6     1334.85     1211.49    197.50 o 
  -3   9   6       41.21        7.19     33.73 o 
  -2   9   6        1.83       17.08     31.10 o 
  -1   9   6      296.58      368.57    150.75 o 
   0   9   6      129.38      118.60     45.48 o 
   1   9   6      213.15      195.52     75.45 o 
   2   9   6       99.99      109.77     46.84 o 
   3   9   6      823.32      913.28     94.54 o 
   4   9   6      239.24      178.32     53.74 o 
   5   9   6      450.96      462.26     87.21 o 
   6   9   6       59.96       44.08     48.44 o 
   7   9   6      105.56       82.55     77.80 o 
   8   9   6      597.17      978.25    326.84 o 
   9   9   6      301.38      518.19    326.53 o 
  10   9   6        2.07       32.41     51.41 o 
  -5  10   6       76.57       77.42     96.46 o 
  -4  10   6     1020.70      906.22    250.05 o 
  -3  10   6      324.26      293.70     91.10 o 
  -2  10   6       16.52       30.42     26.53 o 
  -1  10   6      254.93      280.07    147.62 o 
   0  10   6        2.76       13.01     16.85 o 
   1  10   6      640.02      660.85    102.32 o 
   2  10   6       46.75       43.65     30.38 o 
   3  10   6      122.60      110.14     46.91 o 
   4  10   6       24.90       28.26     23.71 o 
   5  10   6        0.60       15.06     16.08 o 
   6  10   6       34.60       43.96     50.20 o 
   7  10   6      492.96      574.81    123.78 o 
   8  10   6        0.31        9.56     47.81 o 
   9  10   6      362.23      706.45    130.90 o 
  -4  11   6      259.37      227.58    154.70 o 
  -3  11   6      464.46      619.97    140.20 o 
  -2  11   6      617.04      754.47    115.40 o 
  -1  11   6      255.10      233.74    118.47 o 
   0  11   6      820.58      947.12    135.80 o 
   1  11   6      247.10      238.54     75.23 o 
   2  11   6      795.72      640.16     89.59 o 
   3  11   6      231.33      159.97     46.99 o 
   4  11   6      263.74      206.57     45.77 o 
   5  11   6       76.10       77.29     61.97 o 
   6  11   6      410.96      529.89     76.22 o 
   7  11   6      190.36      215.50    147.69 o 
   8  11   6        1.48        4.69     52.17 o 
   9  11   6       28.64      150.14    114.83 o 
  -4  12   6     1019.92      862.09    199.95 o 
  -3  12   6       25.19       30.38     56.75 o 
  -2  12   6       12.51       15.36     16.01 o 
  -1  12   6      429.58      355.42     90.25 o 
   0  12   6        9.46        5.93     20.39 o 
   1  12   6       93.27       45.62     33.36 o 
   2  12   6      319.06      318.32    220.43 o 
   3  12   6        1.27       54.42     58.26 o 
   4  12   6       42.71       99.25     66.55 o 
   5  12   6      258.00      309.70    234.12 o 
   6  12   6      475.71      737.07    207.27 o 
   7  12   6       11.32      -10.18    148.16 o 
   8  12   6      201.29      416.36    411.68 o 
   9  12   6        0.54       38.70    175.06 o 
  -3  13   6      379.41      498.62    512.49 o 
  -2  13   6       96.44       71.74     89.25 o 
  -1  13   6      295.11      203.08    157.23 o 
   0  13   6      574.76      496.49    215.16 o 
   1  13   6       97.48       94.42     56.93 o 
   2  13   6       91.61      125.57     85.65 o 
   3  13   6      240.61      189.05    117.10 o 
   4  13   6      410.74      440.44    164.19 o 
   5  13   6      253.29      248.53    230.58 o 
   6  13   6      436.38      925.36    304.53 o 
   7  13   6      100.57      132.23    188.14 o 
   8  13   6       20.63       57.34     85.56 o 
  -1  14   6       58.35       80.40     93.43 o 
   0  14   6       49.27        8.45     35.39 o 
   1  14   6       50.62       27.34     47.29 o 
   2  14   6      136.53      137.85    100.46 o 
   3  14   6       11.30       24.62     51.33 o 
   4  14   6       21.40        4.91     63.49 o 
   5  14   6       10.00       -0.10    117.23 o 
   6  14   6       15.71       23.11     73.42 o 
   7  14   6      119.47      274.10    337.68 o 
   0  15   6       85.33      164.73    150.42 o 
   1  15   6       34.36       66.32     95.00 o 
   2  15   6       77.24       89.13     85.49 o 
   3  15   6       88.95      141.90    134.46 o 
   4  15   6      188.60      203.18    222.43 o 
   5  15   6        0.73       33.49     84.53 o 
   6  15   6        1.03        6.15     52.22 o 
  -5 -13   7      453.96      603.95    699.94 o 
  -4 -13   7      206.09      387.29    452.94 o 
  -3 -13   7      733.19     1249.51    257.18 o 
  -2 -13   7       20.74       64.42    112.46 o 
  -7 -12   7      427.87      615.85    531.77 o 
  -6 -12   7       19.89       50.65    123.03 o 
  -5 -12   7      146.93      280.39    223.10 o 
  -4 -12   7      548.37      862.85    314.91 o 
  -3 -12   7       58.51      179.04    215.68 o 
  -2 -12   7      404.22      601.50    399.29 o 
  -1 -12   7       12.37       -7.13     66.09 o 
   0 -12   7       24.93      104.35    179.58 o 
   1 -12   7        5.65       -8.16    104.40 o 
  -8 -11   7      173.60      214.10    240.17 o 
  -7 -11   7      568.47      762.29    537.13 o 
  -6 -11   7      350.38      583.94    468.48 o 
  -5 -11   7       54.08       36.73     52.81 o 
  -4 -11   7      205.47      232.99    240.71 o 
  -3 -11   7      245.29      271.24    212.14 o 
  -2 -11   7      774.74     1177.62    296.96 o 
  -1 -11   7      204.55      237.02     82.44 o 
   0 -11   7        0.26        8.25     31.00 o 
   1 -11   7        5.93        5.95     52.00 o 
   2 -11   7       51.50       58.14     56.35 o 
  -8 -10   7      251.90      335.82    239.55 o 
  -7 -10   7        0.25       32.91     42.65 o 
  -6 -10   7       60.58       68.63     67.20 o 
  -5 -10   7      678.80      794.60    156.65 o 
  -4 -10   7       39.89       65.37     42.62 o 
  -3 -10   7       98.00      150.01     84.96 o 
  -2 -10   7      417.68      437.02    123.09 o 
  -1 -10   7      992.77     1311.04    153.92 o 
   0 -10   7     1147.31     1323.53    224.30 o 
   1 -10   7       38.97       83.63     57.46 o 
   2 -10   7       16.39       26.69     33.91 o 
   3 -10   7      329.84      640.85    135.28 o 
  -9  -9   7        0.95       30.96     60.68 o 
  -8  -9   7      263.60      462.44    178.99 o 
  -7  -9   7       14.14       35.10     65.46 o 
  -6  -9   7       70.25       90.89     87.67 o 
  -5  -9   7      132.20      138.67     80.12 o 
  -4  -9   7      489.01      587.95    101.07 o 
  -3  -9   7       80.41       68.99     49.41 o 
  -2  -9   7      530.16      469.01    108.45 o 
  -1  -9   7     1059.50     1105.53    188.48 o 
   0  -9   7     1261.84     1647.86    246.14 o 
   1  -9   7      568.79      750.36    141.98 o 
   2  -9   7        0.58       34.71     36.23 o 
   3  -9   7       62.44      113.81     86.29 o 
   4  -9   7      466.89      960.39    142.65 o 
  -9  -8   7        0.06       18.13     45.39 o 
  -8  -8   7       97.63      139.81    101.05 o 
  -7  -8   7       19.31       35.05     56.93 o 
  -6  -8   7        6.80        9.89     58.08 o 
  -5  -8   7      202.15      147.42     97.12 o 
  -4  -8   7      125.16      200.35    151.06 o 
  -3  -8   7       70.97      105.28     67.14 o 
  -2  -8   7     1032.25     1032.51    160.67 o 
  -1  -8   7       18.24       55.85     37.79 o 
   0  -8   7     1506.69     1489.28    172.80 o 
   1  -8   7      915.40     1054.27    166.31 o 
   2  -8   7      147.51      202.92    157.70 o 
   3  -8   7       58.44       17.01     40.08 o 
   4  -8   7      202.13      362.78    280.13 o 
   5  -8   7      644.94      945.30    134.58 o 
  -9  -7   7        4.30       15.62     35.85 o 
  -8  -7   7      600.25      677.31    294.98 o 
  -7  -7   7      181.26      270.90    145.84 o 
  -6  -7   7       66.29       32.46     43.09 o 
  -5  -7   7      138.88      138.03     85.92 o 
  -4  -7   7     2615.64     2540.84    738.00 o 
  -3  -7   7      893.95     1059.96    174.69 o 
  -2  -7   7      123.26      132.35     77.45 o 
  -1  -7   7      123.43      128.35     87.39 o 
   0  -7   7      262.66      178.85    200.88 o 
   1  -7   7      265.98      357.73    129.80 o 
   2  -7   7      216.03      341.23    189.98 o 
   3  -7   7      189.07      208.87     67.51 o 
   4  -7   7      155.58      163.94    104.99 o 
   5  -7   7      138.49      284.33    180.77 o 
   6  -7   7        3.89       -9.59     56.77 o 
  -9  -6   7      218.88      241.44    204.84 o 
  -8  -6   7       12.93       57.57     66.62 o 
  -7  -6   7      895.82      955.76    487.86 o 
  -6  -6   7      403.71      457.87    262.01 o 
  -5  -6   7      133.85      110.17     75.84 o 
  -4  -6   7      134.91      142.82     74.37 o 
  -3  -6   7     2184.29     2067.87    260.25 o 
  -2  -6   7       24.56       33.32     41.13 o 
  -1  -6   7       82.17       94.71     59.19 o 
   0  -6   7       28.68       28.08     76.37 o 
   1  -6   7      795.15      681.68    242.84 o 
   2  -6   7      503.74      462.08    120.97 o 
   3  -6   7       35.77      101.16     59.26 o 
   4  -6   7      564.96      640.35    186.49 o 
   5  -6   7       28.48       62.19     55.17 o 
   6  -6   7       70.31       59.06     60.94 o 
 -10  -5   7      298.44      342.33    282.96 o 
  -9  -5   7        8.47       27.74     78.13 o 
  -8  -5   7      107.60       59.58     94.27 o 
  -7  -5   7      748.73      893.21    395.99 o 
  -6  -5   7     4536.45     6159.68   1725.61 o 
  -5  -5   7       15.56       53.30     53.88 o 
  -4  -5   7      277.02      273.57    214.31 o 
  -3  -5   7      183.16      202.51    122.00 o 
  -2  -5   7     1165.64     1130.12    128.13 o 
  -1  -5   7      528.31      427.53     81.35 o 
   0  -5   7      161.48      154.73     87.49 o 
   1  -5   7      311.96      242.13     49.43 o 
   2  -5   7      167.46      109.92     46.85 o 
   3  -5   7      503.54      435.41     77.10 o 
   4  -5   7      110.71       92.83     49.38 o 
   5  -5   7      958.50     1277.18    207.69 o 
   6  -5   7      119.87      259.52    199.32 o 
   7  -5   7      111.89       88.73     93.45 o 
 -10  -4   7      201.48      212.82    206.55 o 
  -9  -4   7      128.45      119.82     94.87 o 
  -8  -4   7        0.21        2.55     54.48 o 
  -7  -4   7      576.87      546.26    321.30 o 
  -6  -4   7     1175.21     1132.10    386.93 o 
  -5  -4   7      543.43      702.13    211.18 o 
  -4  -4   7     1011.19      644.71    151.60 o 
  -3  -4   7     3105.83     2712.18    707.61 o 
  -2  -4   7      163.37       83.48     53.57 o 
  -1  -4   7     3438.27     3250.30    707.71 o 
   0  -4   7     2271.29     2076.31    596.16 o 
   1  -4   7      791.09      611.56     57.28 o 
   2  -4   7       31.58       23.58     10.75 o 
   3  -4   7       39.91       20.67     12.34 o 
   4  -4   7      115.03       99.69     39.78 o 
   5  -4   7      653.29      674.81     84.23 o 
   6  -4   7        6.16       32.08     40.08 o 
   7  -4   7       34.95       70.91     72.89 o 
 -10  -3   7        4.71       21.94     41.50 o 
  -9  -3   7       17.97       13.81     55.92 o 
  -8  -3   7      332.26      239.59    125.04 o 
  -7  -3   7        0.08       16.07     69.68 o 
  -6  -3   7     1245.48     1181.11    368.61 o 
  -5  -3   7      378.51      351.82    183.07 o 
  -4  -3   7       16.48        8.69     53.95 o 
  -3  -3   7     2297.07     2109.32    215.33 o 
  -2  -3   7     3079.49     2502.21    763.11 o 
  -1  -3   7     2571.99     2087.81    516.10 o 
   0  -3   7     4062.66     4262.31    159.45 o 
   1  -3   7     2827.06     2429.67    204.11 o 
   2  -3   7     9740.31    10404.28    517.29 o 
   3  -3   7      228.57      245.69     40.29 o 
   4  -3   7      458.31      400.57     62.47 o 
   5  -3   7      160.87      224.44     98.99 o 
   6  -3   7      956.00     1109.29    155.35 o 
   7  -3   7       90.50      154.57    162.00 o 
   8  -3   7       17.47       29.61     45.19 o 
 -10  -2   7       21.85       26.28     58.07 o 
  -9  -2   7        9.40        9.36     83.11 o 
  -8  -2   7       54.15       38.98     53.43 o 
  -7  -2   7       16.15       25.73     82.03 o 
  -6  -2   7     1076.03      967.91    261.29 o 
  -5  -2   7       12.58       23.91     55.39 o 
  -4  -2   7       11.61       14.01     70.05 o 
  -3  -2   7     2916.19     3615.73    307.39 o 
  -2  -2   7    11107.01    13725.18    441.78 o 
  -1  -2   7      174.93      155.87    101.45 o 
   0  -2   7       23.91       13.16     25.06 o 
   1  -2   7     6460.84     6027.75    485.34 o 
   2  -2   7     5285.26     3586.25    485.53 o 
   3  -2   7     3049.29     2834.29    323.80 o 
   4  -2   7      123.18       94.54     55.85 o 
   5  -2   7        2.57       16.03     26.16 o 
   6  -2   7      788.26      839.45     77.29 o 
   7  -2   7      212.73      320.94    216.02 o 
   8  -2   7       47.74       60.28     91.45 o 
  -9  -1   7      103.51      103.78     67.09 o 
  -8  -1   7       25.89       62.98     80.01 o 
  -7  -1   7      592.86      525.74    286.22 o 
  -6  -1   7      484.08      508.54    166.61 o 
  -5  -1   7      410.43      397.84    201.40 o 
  -4  -1   7     2742.03     2862.06    294.24 o 
  -3  -1   7     4167.77     5040.87    566.83 o 
  -2  -1   7     3613.48     4545.49    446.94 o 
  -1  -1   7     6918.06     8584.46    505.27 o 
   0  -1   7      283.62      308.15     84.93 o 
   1  -1   7      367.35      271.69     59.96 o 
   2  -1   7     3712.50     2452.00    662.30 o 
   3  -1   7     5737.19     5752.68    845.10 o 
   4  -1   7      539.75      446.33     70.62 o 
   5  -1   7       11.91       24.25     21.29 o 
   6  -1   7      366.24      380.71     71.34 o 
   7  -1   7      670.81      789.05     79.80 o 
   8  -1   7       41.62       95.18     86.30 o 
   9  -1   7       69.99      139.95    198.32 o 
  -9   0   7       45.07       90.70     93.20 o 
  -8   0   7      381.64      353.83    149.40 o 
  -7   0   7     2006.66     1858.97    508.07 o 
  -6   0   7     4984.69     3270.36    655.05 o 
  -5   0   7      343.73      526.70    432.09 o 
  -4   0   7     1202.81     1354.15    270.80 o 
  -3   0   7    12008.13    15846.10    511.70 o 
  -2   0   7     2549.69     2826.81    486.48 o 
  -1   0   7    10089.94    12279.29    789.83 o 
   0   0   7      340.11      417.97    159.30 o 
   1   0   7     1187.22     1279.90    190.77 o 
   2   0   7     3412.07     3462.30    639.48 o 
   3   0   7     2434.31     2082.68    157.10 o 
   4   0   7     1290.78     1062.14     72.71 o 
   5   0   7      859.18      858.83    142.16 o 
   6   0   7       90.74       66.90     36.03 o 
   7   0   7       78.88      101.70     44.23 o 
   8   0   7      520.35      596.22     80.69 o 
   9   0   7        9.08       44.80     53.15 o 
  -9   1   7      611.27      476.20    513.08 o 
  -8   1   7      141.39      151.71    120.41 o 
  -7   1   7     1802.36     1423.02    408.66 o 
  -6   1   7       51.89       53.53     75.31 o 
  -5   1   7     1357.39     1469.67    229.02 o 
  -4   1   7      371.33      443.42    302.96 o 
  -3   1   7     2717.22     3062.42    395.83 o 
  -2   1   7    14199.85    15598.45   1329.27 o 
  -1   1   7     6777.50     8051.20    294.85 o 
   0   1   7     2958.11     3474.54    140.09 o 
   1   1   7      957.82      957.65     78.77 o 
   2   1   7     1369.68     1458.08    141.42 o 
   3   1   7     1600.05     1614.98    264.52 o 
   4   1   7     3145.16     2986.54    604.66 o 
   5   1   7      606.28      597.32    118.29 o 
   6   1   7     2320.41     2233.63    209.96 o 
   7   1   7      124.09      121.63     61.15 o 
   8   1   7      190.91      258.50    161.92 o 
   9   1   7      312.83      576.10    100.07 o 
  -9   2   7       17.08       34.62     70.50 o 
  -8   2   7        0.38       30.57     50.57 o 
  -7   2   7       16.23       15.29     56.15 o 
  -6   2   7     1654.54     1885.15    226.66 o 
  -5   2   7     1179.08     1000.63    159.78 o 
  -4   2   7     1224.48      931.41    172.26 o 
  -3   2   7      613.19      645.07    241.24 o 
  -2   2   7     4558.83     5022.26    624.12 o 
  -1   2   7     2031.47     1935.86    126.70 o 
   0   2   7     8524.48    10490.08    388.34 o 
   1   2   7     2849.31     2594.33    169.41 o 
   2   2   7      989.63     1013.60    114.88 o 
   3   2   7     1325.35     1372.10    303.99 o 
   4   2   7       43.05       40.09     39.35 o 
   5   2   7      963.30      950.15    142.56 o 
   6   2   7      404.53      414.54    109.91 o 
   7   2   7      114.94      160.07     86.37 o 
   8   2   7       82.92      124.71     97.11 o 
   9   2   7      110.38      110.52     72.71 o 
  -9   3   7      529.25      505.56    198.24 o 
  -8   3   7      503.41      349.36    340.17 o 
  -7   3   7       58.06       30.28     70.50 o 
  -6   3   7      322.10      277.83    202.94 o 
  -5   3   7      157.91      172.34    125.17 o 
  -4   3   7        8.21        8.93     80.45 o 
  -3   3   7     3058.47     2922.77    312.26 o 
  -2   3   7      239.00      249.13    127.78 o 
  -1   3   7      331.00      404.85     78.18 o 
   0   3   7     2073.21     2205.50    117.49 o 
   1   3   7     6448.64     4487.39    841.33 o 
   2   3   7     3310.29     3027.71    144.35 o 
   3   3   7      213.17      156.64     50.59 o 
   4   3   7      108.65       96.85     46.17 o 
   5   3   7      985.62      893.31    138.24 o 
   6   3   7      343.49      983.43    279.85 o 
   7   3   7      192.96      322.09    152.28 o 
   8   3   7      134.23      165.72    105.97 o 
   9   3   7      202.01       96.45    146.42 o 
  -8   4   7       57.41       92.07    111.84 o 
  -7   4   7       11.17       26.58     74.49 o 
  -6   4   7       81.37      111.54     87.29 o 
  -5   4   7        9.76       56.12     54.38 o 
  -4   4   7     1006.55      962.40    173.70 o 
  -3   4   7       31.05       29.53     43.40 o 
  -2   4   7     2575.76     2596.17    144.49 o 
  -1   4   7      166.67      224.20     94.53 o 
   0   4   7       18.49       29.56     25.90 o 
   1   4   7     1264.95     1202.87     88.31 o 
   2   4   7     5138.30     4969.71    388.25 o 
   3   4   7     1014.37      463.22    236.99 o 
   4   4   7        2.66       18.22     16.22 o 
   5   4   7      301.59      240.76     69.39 o 
   6   4   7     3296.15     3680.99    417.93 o 
   7   4   7       86.66      543.84    284.73 o 
   8   4   7       23.55        3.15     44.33 o 
   9   4   7        1.26       13.70     35.10 o 
  10   4   7      119.78      126.65     83.65 o 
  -8   5   7       15.57       31.27     53.66 o 
  -7   5   7       96.68       55.14     46.82 o 
  -6   5   7        3.24        9.10     42.41 o 
  -5   5   7      607.70      508.29    122.15 o 
  -4   5   7        3.35        9.06     45.55 o 
  -3   5   7       83.22      118.51     71.20 o 
  -2   5   7     1090.30      897.45    115.98 o 
  -1   5   7      399.30      333.67     66.21 o 
   0   5   7     3298.72     3289.39    165.17 o 
   1   5   7      346.18      339.77     69.89 o 
   2   5   7     1603.88     1479.85     88.33 o 
   3   5   7     3605.51     4120.25    345.02 o 
   4   5   7      692.53      528.01     98.17 o 
   5   5   7      170.34      130.56     63.50 o 
   6   5   7     2112.10     1919.30    222.21 o 
   7   5   7     1985.40     2067.21    298.85 o 
   8   5   7      101.05      172.46    135.43 o 
   9   5   7       76.27       74.35     56.37 o 
  10   5   7      267.38      459.66    152.48 o 
  -7   6   7      211.10      171.56    141.70 o 
  -6   6   7      221.01      185.62     91.97 o 
  -5   6   7     1376.69     1305.20    169.76 o 
  -4   6   7      668.76      622.56    117.07 o 
  -3   6   7      136.09      119.14     55.97 o 
  -2   6   7      577.44      546.40     78.79 o 
  -1   6   7     1472.82     1380.03    144.06 o 
   0   6   7     1459.77     1395.08    116.54 o 
   1   6   7       73.63       86.37     44.73 o 
   2   6   7      462.68      469.28     80.01 o 
   3   6   7     1585.92     1666.42     82.80 o 
   4   6   7     1242.16     1099.77    282.38 o 
   5   6   7      657.18      459.56    127.96 o 
   6   6   7      691.57      757.82    273.84 o 
   7   6   7      150.40      162.03    109.87 o 
   8   6   7       14.93        6.61     61.93 o 
   9   6   7       45.14       47.12     42.17 o 
  10   6   7        0.09       41.85     60.55 o 
  -7   7   7       40.30       40.81     88.95 o 
  -6   7   7      127.75       78.41     73.80 o 
  -5   7   7     1920.87     1875.30    196.85 o 
  -4   7   7      689.24      765.52    166.84 o 
  -3   7   7        0.33       16.39     64.64 o 
  -2   7   7      319.65      331.63    156.16 o 
  -1   7   7     3861.74     3930.16    298.78 o 
   0   7   7     3909.60     4277.13    236.04 o 
   1   7   7     1254.89     1352.43     91.90 o 
   2   7   7       46.09       30.52     19.95 o 
   3   7   7        1.71        4.76     25.04 o 
   4   7   7      173.21      151.31     82.53 o 
   5   7   7       11.79       10.61     43.28 o 
   6   7   7      197.27      185.41     94.81 o 
   7   7   7      246.34      407.65    267.48 o 
   8   7   7       41.22      117.65     86.21 o 
   9   7   7        6.29       58.67     54.45 o 
  10   7   7      255.58      411.36    179.22 o 
  -6   8   7        2.86       -6.94     93.20 o 
  -5   8   7       75.47       64.91     59.64 o 
  -4   8   7     3453.11     3950.34    545.55 o 
  -3   8   7       54.95       53.01     45.47 o 
  -2   8   7      297.30      250.94     98.08 o 
  -1   8   7      301.92      344.37    139.19 o 
   0   8   7     3301.04     3443.62    250.13 o 
   1   8   7      322.44      292.62     65.77 o 
   2   8   7       18.04       28.67     26.91 o 
   3   8   7      918.52     1047.12    105.53 o 
   4   8   7      108.58      103.01     47.98 o 
   5   8   7      115.89      160.46     94.71 o 
   6   8   7      204.81      261.03    175.17 o 
   7   8   7     1003.95     1188.00    197.08 o 
   8   8   7      203.54      256.37    202.36 o 
   9   8   7        1.14        5.58     64.28 o 
  10   8   7       35.13       92.08     96.40 o 
  -6   9   7      189.04      142.19    135.65 o 
  -5   9   7        0.72       23.04     49.05 o 
  -4   9   7      973.49     1033.09    178.80 o 
  -3   9   7      751.50      847.73    126.71 o 
  -2   9   7     1568.39     1697.63    208.37 o 
  -1   9   7      782.35      968.58    285.26 o 
   0   9   7      327.28      370.19     90.98 o 
   1   9   7     1591.75     1661.79    137.23 o 
   2   9   7     1300.18     1342.79    117.83 o 
   3   9   7     1051.46     1144.52    139.49 o 
   4   9   7      341.38      309.11     60.76 o 
   5   9   7       82.09      166.28    127.41 o 
   6   9   7       18.94       41.17     42.93 o 
   7   9   7      286.27      489.92    159.47 o 
   8   9   7      796.75     1195.36    223.83 o 
   9   9   7        1.82       18.65     49.97 o 
  -5  10   7      257.47      229.90    221.53 o 
  -4  10   7        6.46       15.73     53.29 o 
  -3  10   7      136.32      121.56     86.27 o 
  -2  10   7       18.50       32.24     39.78 o 
  -1  10   7      157.59      217.55    118.07 o 
   0  10   7      403.99      374.72    179.91 o 
   1  10   7      754.33      835.09    101.88 o 
   2  10   7     2103.73     1820.79    179.19 o 
   3  10   7     2490.89     2026.30    241.66 o 
   4  10   7     2969.24     3034.88    442.43 o 
   5  10   7       11.78       24.55     46.09 o 
   6  10   7      402.80      476.78    101.17 o 
   7  10   7      372.36      545.98    346.46 o 
   8  10   7      420.49      896.34    307.71 o 
   9  10   7        1.86       43.42     51.99 o 
  -4  11   7        0.09       13.25     59.07 o 
  -3  11   7      973.23     1103.58    283.32 o 
  -2  11   7      896.50      982.51    219.76 o 
  -1  11   7      104.90      115.66     99.42 o 
   0  11   7     1035.71     1142.76    168.43 o 
   1  11   7      218.52      307.24    145.93 o 
   2  11   7      765.65      692.23    122.76 o 
   3  11   7     1538.73     1416.07    247.30 o 
   4  11   7     2212.10     2140.65    316.92 o 
   5  11   7      254.04      239.52    146.44 o 
   6  11   7      274.17      400.51    209.19 o 
   7  11   7      781.75     1066.26    181.80 o 
   8  11   7      456.36     1037.31    260.24 o 
   9  11   7      573.35      962.34    117.17 o 
  -4  12   7       31.34       25.03     81.25 o 
  -3  12   7        4.15       58.91     51.74 o 
  -2  12   7       76.72       86.89     77.77 o 
  -1  12   7     1037.93      963.12    144.16 o 
   0  12   7     1142.61     1236.13    141.29 o 
   1  12   7      573.16      706.85    122.27 o 
   2  12   7       78.74       52.34     34.83 o 
   3  12   7      491.28      567.57    156.28 o 
   4  12   7     1641.58     1448.76    197.61 o 
   5  12   7      661.95      721.14    163.16 o 
   6  12   7       49.10      114.92    133.11 o 
   7  12   7      381.02      653.37    577.79 o 
   8  12   7      309.20      643.79    199.55 o 
   9  12   7      461.20     1159.87    400.72 o 
  -2  13   7        8.15       83.45     95.40 o 
  -1  13   7     1102.80      972.35    286.27 o 
   0  13   7      287.57      253.87    143.50 o 
   1  13   7      243.68      218.60    126.14 o 
   2  13   7       36.45       52.15     51.23 o 
   3  13   7     1288.14     1296.83    228.65 o 
   4  13   7       86.00      132.39    126.35 o 
   5  13   7      923.13     1068.30    692.71 o 
   6  13   7      449.59      593.23    178.16 o 
   7  13   7      189.16      253.49    369.64 o 
   8  13   7       57.18      115.51    154.60 o 
  -1  14   7      361.57      253.79    442.57 o 
   0  14   7      868.23      709.50    100.64 o 
   1  14   7       26.05       29.72     65.25 o 
   2  14   7      114.44       94.61     72.62 o 
   3  14   7      140.89      296.32    220.61 o 
   4  14   7      351.05      411.18    316.26 o 
   5  14   7      196.63      293.72    248.38 o 
   6  14   7        7.16       87.92    106.02 o 
   7  14   7       16.88      108.08    198.47 o 
   0  15   7      339.12      388.23    387.69 o 
   1  15   7       33.93       22.12     38.52 o 
   2  15   7      206.75      210.15    156.99 o 
   3  15   7      125.73      140.36    100.01 o 
   4  15   7      383.96      407.32    219.08 o 
   5  15   7       33.22       40.62     58.22 o 
   6  15   7        9.43       24.05     84.43 o 
  -3 -13   8        0.37       38.75     66.73 o 
  -6 -12   8       13.16       19.96     62.35 o 
  -5 -12   8        8.75       31.08     73.27 o 
  -4 -12   8        0.12      -12.20    107.84 o 
  -3 -12   8      263.85      450.58    334.68 o 
  -2 -12   8      274.58      261.90    282.11 o 
  -7 -11   8       17.38       58.81     83.45 o 
  -6 -11   8        4.75       12.93     75.83 o 
  -5 -11   8        1.46       37.27     55.12 o 
  -4 -11   8      141.43      159.42    150.42 o 
  -3 -11   8      311.33      354.40    241.44 o 
  -2 -11   8       33.51       89.84     94.81 o 
  -1 -11   8        0.41       23.26     22.19 o 
   0 -11   8       56.42        9.10     63.09 o 
   1 -11   8       88.81      107.90    131.89 o 
   2 -11   8      130.60      187.77    122.73 o 
  -8 -10   8        2.04       51.73     94.61 o 
  -7 -10   8        0.38       -3.93     64.33 o 
  -6 -10   8       31.15       58.88     55.34 o 
  -5 -10   8        1.37        8.69     36.87 o 
  -4 -10   8        2.80       13.25     30.73 o 
  -3 -10   8      287.82      411.06    173.34 o 
  -2 -10   8       41.13       75.22     55.80 o 
  -1 -10   8       19.36       25.45     31.80 o 
   0 -10   8       16.35       19.37     32.36 o 
   1 -10   8       35.01       76.93     87.65 o 
   2 -10   8       40.95      111.97     95.13 o 
   3 -10   8       15.63       41.20     48.42 o 
  -8  -9   8        9.04        2.80     60.76 o 
  -7  -9   8       34.90       39.98     48.58 o 
  -6  -9   8        2.98       36.43     41.28 o 
  -5  -9   8      187.47      186.75    110.17 o 
  -4  -9   8      242.27      204.87    112.97 o 
  -3  -9   8      120.92      123.06     89.77 o 
  -2  -9   8      333.57      412.39    164.99 o 
  -1  -9   8       48.15       37.89     34.99 o 
   0  -9   8      213.17      165.42    210.96 o 
   1  -9   8        9.85       61.53     52.01 o 
   2  -9   8       30.08       40.96     37.49 o 
   3  -9   8      102.82      181.21    144.64 o 
   4  -9   8       22.90       68.06     69.23 o 
  -9  -8   8      618.93     1007.63    318.12 o 
  -8  -8   8       51.47       72.70     68.15 o 
  -7  -8   8        0.14        4.28     68.33 o 
  -6  -8   8        8.69       12.49     37.72 o 
  -5  -8   8      155.82      183.02    100.27 o 
  -4  -8   8       30.26       26.11     35.05 o 
  -3  -8   8      562.89      545.24    102.16 o 
  -2  -8   8      362.38      442.29    269.61 o 
  -1  -8   8       52.14       73.71     81.09 o 
   0  -8   8      704.81      660.70    248.57 o 
   1  -8   8      657.37      728.09     97.48 o 
   2  -8   8      117.08      149.02    119.01 o 
   3  -8   8        1.39       13.49     34.15 o 
   4  -8   8       27.53       32.56     35.61 o 
   5  -8   8      343.48      582.47    356.22 o 
  -9  -7   8      231.07      291.05    238.11 o 
  -8  -7   8      519.90      574.47    410.64 o 
  -7  -7   8      181.00      194.54    117.95 o 
  -6  -7   8       28.08       34.40     46.69 o 
  -5  -7   8      400.96      364.18    207.77 o 
  -4  -7   8      168.53      217.51    207.65 o 
  -3  -7   8      372.92      374.00     99.17 o 
  -2  -7   8      488.75      396.78     75.28 o 
  -1  -7   8        2.77       34.68     67.69 o 
   0  -7   8       45.36       29.75     40.37 o 
   1  -7   8      656.74      741.18     91.13 o 
   2  -7   8      722.90      827.91    138.16 o 
   3  -7   8      414.42      458.32    129.95 o 
   4  -7   8        7.71       26.42     36.70 o 
   5  -7   8      299.52      557.52    285.55 o 
  -9  -6   8        5.11       37.91     93.20 o 
  -8  -6   8      204.89      331.57    305.12 o 
  -7  -6   8      259.79      304.85    196.55 o 
  -6  -6   8       29.61       24.31     50.79 o 
  -5  -6   8      244.83      215.01    132.11 o 
  -4  -6   8     3493.55     3600.45    844.29 o 
  -3  -6   8        1.93       15.29     40.56 o 
  -2  -6   8        0.03       17.63     40.51 o 
  -1  -6   8      177.43      112.41    123.33 o 
   0  -6   8      108.62      211.84    161.19 o 
   1  -6   8      225.23      202.14    140.56 o 
   2  -6   8     1549.67     1598.04    152.19 o 
   3  -6   8      622.71      716.18    102.10 o 
   4  -6   8      196.26      181.44    137.29 o 
   5  -6   8      126.11      177.23    129.41 o 
   6  -6   8      222.55      394.77    485.89 o 
  -9  -5   8       63.68       44.51     90.05 o 
  -8  -5   8      411.85      351.28    200.33 o 
  -7  -5   8      265.71      370.94    220.05 o 
  -6  -5   8      381.25      408.40    264.72 o 
  -5  -5   8     2158.11     2466.82    339.50 o 
  -4  -5   8     1429.61     1428.12    596.31 o 
  -3  -5   8       62.42       40.23     46.75 o 
  -2  -5   8       23.61       26.92     54.93 o 
  -1  -5   8      432.80      526.51    145.80 o 
   0  -5   8        1.13       -1.15     28.19 o 
   1  -5   8      163.86      111.60     64.76 o 
   2  -5   8       13.33        5.52     16.15 o 
   3  -5   8      512.64      516.91     53.37 o 
   4  -5   8        0.88       20.69     27.28 o 
   5  -5   8      856.78     1179.22    198.65 o 
   6  -5   8        7.29       14.29     27.69 o 
   7  -5   8      186.69      372.49    693.79 o 
  -9  -4   8       35.46       11.90     80.30 o 
  -8  -4   8        4.37       27.01     61.21 o 
  -7  -4   8        1.64       29.24     70.19 o 
  -6  -4   8      591.79      515.21    279.27 o 
  -5  -4   8       37.14       95.55    105.29 o 
  -4  -4   8     3857.30     5357.65    680.71 o 
  -3  -4   8     2173.29     1832.71    502.68 o 
  -2  -4   8      538.56      473.15    101.82 o 
  -1  -4   8       71.40       59.48     48.98 o 
   0  -4   8     3370.70     2443.06    708.01 o 
   1  -4   8        7.14       10.99     23.24 o 
   2  -4   8        7.01        2.27     14.03 o 
   3  -4   8       10.52       19.58     13.35 o 
   4  -4   8      243.81      196.04    104.41 o 
   5  -4   8       62.71      111.83     78.08 o 
   6  -4   8      319.47      374.69     99.08 o 
   7  -4   8        1.07       -1.08     77.10 o 
  -9  -3   8      206.46      287.61    160.61 o 
  -8  -3   8      228.39      331.56    273.28 o 
  -7  -3   8      147.67      108.54     77.98 o 
  -6  -3   8       15.71       51.36     62.01 o 
  -5  -3   8       60.03       70.93     62.66 o 
  -4  -3   8     1758.52     2064.15    323.22 o 
  -3  -3   8     1074.25     1027.74    205.40 o 
  -2  -3   8      188.62      254.52    232.74 o 
  -1  -3   8        2.36       19.15     18.41 o 
   0  -3   8      283.51      168.18     90.03 o 
   1  -3   8     1971.65     1916.89    309.92 o 
   2  -3   8      410.62      149.44     95.85 o 
   3  -3   8      249.29       71.46     59.56 o 
   4  -3   8       68.51      102.53     40.49 o 
   5  -3   8      193.34      321.85    121.68 o 
   6  -3   8      414.71      665.19    107.86 o 
   7  -3   8      195.27      338.17    121.18 o 
   8  -3   8       12.04       56.21    122.05 o 
  -9  -2   8       83.55      248.34    176.42 o 
  -8  -2   8      114.09      200.69    109.68 o 
  -7  -2   8        5.40       18.17     60.43 o 
  -6  -2   8      430.35      397.84    204.19 o 
  -5  -2   8     3962.17     5069.71    546.99 o 
  -4  -2   8     1236.36     1230.48    196.20 o 
  -3  -2   8      464.39      426.49    305.91 o 
  -2  -2   8      141.17      125.54    118.90 o 
  -1  -2   8      419.93      351.79    172.06 o 
   0  -2   8      292.28      181.18     65.25 o 
   1  -2   8        4.42        1.36     11.06 o 
   2  -2   8       21.74       16.28     12.86 o 
   3  -2   8      328.70      259.31    106.34 o 
   4  -2   8      114.01       95.10     46.67 o 
   5  -2   8       19.59        7.85     24.51 o 
   6  -2   8      691.79      749.41     81.57 o 
   7  -2   8      236.27      410.33    115.72 o 
   8  -2   8        0.49       58.52    132.33 o 
  -9  -1   8     1340.09     1625.88    439.39 o 
  -8  -1   8     2230.90     3245.17   1017.16 o 
  -7  -1   8     1677.75     1458.83    477.21 o 
  -6  -1   8      785.65      757.77    207.92 o 
  -5  -1   8     3575.96     3776.44    490.80 o 
  -4  -1   8     3482.30     3918.77    451.17 o 
  -3  -1   8     1684.44     2266.23    272.28 o 
  -2  -1   8       56.48       37.77     87.53 o 
  -1  -1   8     3878.93     4886.27    528.47 o 
   0  -1   8      259.95      257.97    313.53 o 
   1  -1   8      301.75      284.79     40.00 o 
   2  -1   8      371.82      250.27     81.28 o 
   3  -1   8     1980.47     1870.55    146.14 o 
   4  -1   8      551.41      471.68     98.33 o 
   5  -1   8      256.21      318.38    153.51 o 
   6  -1   8      126.27      157.83     97.28 o 
   7  -1   8       31.19       51.28     39.87 o 
   8  -1   8       25.54      104.15    100.95 o 
  -9   0   8      791.55      676.19    460.58 o 
  -8   0   8      445.12      418.21    378.47 o 
  -7   0   8     1665.58     2083.42    333.66 o 
  -6   0   8     1131.88     1357.84    286.04 o 
  -5   0   8      246.46      451.02    371.66 o 
  -4   0   8     1443.12     1846.68    375.59 o 
  -3   0   8       82.13       -5.70    127.36 o 
  -2   0   8     4103.40     5748.43    545.68 o 
  -1   0   8       67.86       20.90     55.22 o 
   0   0   8     4756.14     5726.55    513.43 o 
   1   0   8     1320.57     1185.13    133.59 o 
   2   0   8      162.11      172.45    115.13 o 
   3   0   8      623.36      470.10     52.36 o 
   4   0   8     1022.08      840.43    189.75 o 
   5   0   8       46.59       46.42     32.93 o 
   6   0   8        3.45       10.49     23.44 o 
   7   0   8      125.03      168.44     99.90 o 
   8   0   8       29.68      104.18     49.59 o 
   9   0   8       35.25       35.06     77.06 o 
  -9   1   8        2.61       53.60     63.75 o 
  -8   1   8      329.57      211.38    206.11 o 
  -7   1   8       52.61       76.59     73.58 o 
  -6   1   8       22.33       25.88     61.47 o 
  -5   1   8      137.29      208.56    150.58 o 
  -4   1   8     1109.83     1140.38    164.89 o 
  -3   1   8     2658.06     2909.92    261.23 o 
  -2   1   8      159.41      280.90    139.13 o 
  -1   1   8     7356.17     9678.76    673.46 o 
   0   1   8      240.43      183.41     90.90 o 
   1   1   8       62.55       67.92     49.80 o 
   2   1   8      350.20      493.81    129.78 o 
   3   1   8       90.98       81.09     61.31 o 
   4   1   8      102.68       79.88     41.58 o 
   5   1   8     1982.34     1897.82    330.89 o 
   6   1   8      674.34      525.26     64.81 o 
   7   1   8        0.26       20.91     22.95 o 
   8   1   8      258.43      300.19     75.74 o 
   9   1   8      136.40      242.23    426.29 o 
  -9   2   8       24.06       31.21     54.48 o 
  -8   2   8      175.97       90.84    109.38 o 
  -7   2   8      105.95       73.76     85.44 o 
  -6   2   8       15.83       34.01     52.12 o 
  -5   2   8        2.16        5.77     59.34 o 
  -4   2   8     1451.78     1370.70    202.43 o 
  -3   2   8     1719.11     1666.30    169.41 o 
  -2   2   8     1017.09     1148.15    302.51 o 
  -1   2   8      169.32      265.22    174.58 o 
   0   2   8      215.37      275.29    135.02 o 
   1   2   8      867.85      803.99    157.13 o 
   2   2   8      400.99      306.23    107.89 o 
   3   2   8      791.33      803.33    171.32 o 
   4   2   8       34.29       19.66     16.11 o 
   5   2   8     1289.64     1265.42    119.35 o 
   6   2   8     1752.44     1875.52    147.11 o 
   7   2   8       18.21       31.66     26.37 o 
   8   2   8      254.40      351.67    166.86 o 
   9   2   8      179.13      238.27    103.49 o 
  -8   3   8       25.58       27.34     61.44 o 
  -7   3   8       34.60      121.69     98.20 o 
  -6   3   8      164.42       99.69    104.37 o 
  -5   3   8      854.83      768.73    237.75 o 
  -4   3   8     1606.49     1528.85    198.10 o 
  -3   3   8     2783.46     2672.08    300.43 o 
  -2   3   8      372.98      346.35     96.75 o 
  -1   3   8     1678.60     1944.13    150.01 o 
   0   3   8        3.65       -7.50     31.94 o 
   1   3   8       80.93       64.97     28.23 o 
   2   3   8      315.96      330.35     67.74 o 
   3   3   8       13.17       40.32     26.85 o 
   4   3   8        5.12        3.87     13.23 o 
   5   3   8       10.73       22.34     20.34 o 
   6   3   8     1654.73     1552.08    234.29 o 
   7   3   8      691.08     1292.01    279.40 o 
   8   3   8     1029.18     1551.01    191.81 o 
   9   3   8        1.44       24.76     28.52 o 
  -8   4   8      525.67      538.73    123.56 o 
  -7   4   8     1090.57     1176.88    228.64 o 
  -6   4   8     1235.01     1042.86    292.69 o 
  -5   4   8        0.82       28.73     83.10 o 
  -4   4   8       71.75       40.91     56.14 o 
  -3   4   8     1568.73     1559.11    179.17 o 
  -2   4   8        2.36       25.97     43.71 o 
  -1   4   8      219.68      302.79    145.48 o 
   0   4   8     1412.16     1528.02    138.88 o 
   1   4   8       62.04       31.17     32.35 o 
   2   4   8      112.71      117.98     63.68 o 
   3   4   8     1773.69     1784.25    172.44 o 
   4   4   8       27.23       27.64     20.67 o 
   5   4   8      395.48      330.56     77.55 o 
   6   4   8      241.62      244.93    143.83 o 
   7   4   8     1615.10     2106.06    312.85 o 
   8   4   8      146.44      236.45    226.74 o 
   9   4   8      310.31      428.73    245.83 o 
  -8   5   8       89.91      145.54    119.43 o 
  -7   5   8     1379.08     1246.93    263.79 o 
  -6   5   8      872.82      773.00    167.47 o 
  -5   5   8      544.24      426.46    108.25 o 
  -4   5   8        4.26       29.91     35.08 o 
  -3   5   8     1657.41     1466.79    165.15 o 
  -2   5   8      103.31      144.16     88.11 o 
  -1   5   8     1783.65     1957.48    206.02 o 
   0   5   8      219.77      251.35     88.42 o 
   1   5   8       13.59       14.16     32.72 o 
   2   5   8      969.83      815.02    108.59 o 
   3   5   8       91.48       47.79     27.65 o 
   4   5   8      910.27      713.27    163.64 o 
   5   5   8      274.58      259.61    106.53 o 
   6   5   8      346.79      482.90    264.66 o 
   7   5   8      813.95     1188.37    385.63 o 
   8   5   8      713.60     1470.06    293.30 o 
   9   5   8        7.55       21.28     68.90 o 
  -7   6   8      852.89      794.05    149.86 o 
  -6   6   8     3462.51     3863.80    348.29 o 
  -5   6   8      674.02      639.90    186.46 o 
  -4   6   8     1118.59      996.20    152.67 o 
  -3   6   8      961.65      911.17    156.60 o 
  -2   6   8     2372.27     2375.54    227.87 o 
  -1   6   8      495.28      596.47    231.95 o 
   0   6   8      478.57      516.87    148.81 o 
   1   6   8      119.35      160.79     81.01 o 
   2   6   8       23.13       40.55     31.53 o 
   3   6   8     2652.56     2743.12    146.66 o 
   4   6   8     2100.97     1568.82    242.11 o 
   5   6   8       44.74       48.61     41.83 o 
   6   6   8       55.64      100.04     66.88 o 
   7   6   8     1127.55     1418.54    227.82 o 
   8   6   8     1396.94     2133.24    366.28 o 
   9   6   8        0.93       38.95     62.74 o 
  10   6   8       33.91       99.37     72.56 o 
  -7   7   8        2.72       12.91     65.20 o 
  -6   7   8     1011.74     1309.34    472.28 o 
  -5   7   8     1198.06     1212.10    191.98 o 
  -4   7   8      494.76      452.57    197.17 o 
  -3   7   8      267.95      315.69    124.90 o 
  -2   7   8      855.78      851.63    129.43 o 
  -1   7   8       28.93       44.96     52.15 o 
   0   7   8      882.97     1019.98    118.46 o 
   1   7   8     1034.42     1069.33    129.29 o 
   2   7   8      203.16      167.09     74.01 o 
   3   7   8      105.70      128.64     77.09 o 
   4   7   8     1135.51     1035.51    332.93 o 
   5   7   8      167.02      156.84    109.28 o 
   6   7   8        1.94       36.98     51.55 o 
   7   7   8      168.24      166.45    106.71 o 
   8   7   8      126.77      208.69    145.27 o 
   9   7   8      267.81      393.92    349.57 o 
  -6   8   8        5.71       31.73     61.27 o 
  -5   8   8      687.52      814.74    162.77 o 
  -4   8   8       32.45       46.11     72.05 o 
  -3   8   8     1598.05     1779.16    244.98 o 
  -2   8   8      351.99      419.73    195.84 o 
  -1   8   8      469.54      551.55    211.84 o 
   0   8   8       22.75       53.19     37.13 o 
   1   8   8      365.67      401.79    168.09 o 
   2   8   8      522.10      472.02    101.32 o 
   3   8   8       96.03       77.80     50.65 o 
   4   8   8      148.14      101.82     82.12 o 
   5   8   8       23.15       79.94     68.23 o 
   6   8   8      105.48      116.50     78.38 o 
   7   8   8       58.68       79.66     64.26 o 
   8   8   8      179.33      306.08    199.69 o 
   9   8   8      841.62     1372.90    169.90 o 
  -6   9   8       19.30       16.06     57.35 o 
  -5   9   8       17.62       41.45     53.82 o 
  -4   9   8      885.77      922.03    141.53 o 
  -3   9   8       43.58       27.08     45.19 o 
  -2   9   8      559.64      636.32    178.03 o 
  -1   9   8      112.76      136.25     64.42 o 
   0   9   8        4.08       28.51     40.83 o 
   1   9   8        8.60       24.94     21.60 o 
   2   9   8     1715.88     1817.81    143.10 o 
   3   9   8      758.10      737.53    122.52 o 
   4   9   8      116.19      134.40     87.74 o 
   5   9   8       10.33       40.05     52.61 o 
   6   9   8       73.01       73.38     65.52 o 
   7   9   8      486.15      644.03    120.32 o 
   8   9   8      464.23      788.97    182.95 o 
   9   9   8       49.85       76.51    107.02 o 
  -5  10   8       14.63       13.99     45.93 o 
  -4  10   8     2031.19     2441.96    558.62 o 
  -3  10   8     1370.89     1532.99    211.63 o 
  -2  10   8       37.60       85.83     61.41 o 
  -1  10   8      164.28      122.17     74.12 o 
   0  10   8      429.24      493.75    200.78 o 
   1  10   8      135.67      126.86     62.14 o 
   2  10   8       26.02       43.52     25.46 o 
   3  10   8     1738.75     1451.68     92.35 o 
   4  10   8        1.63       18.80     19.91 o 
   5  10   8       16.65       29.70     35.80 o 
   6  10   8       23.55       66.45     53.91 o 
   7  10   8      207.81      405.55    295.21 o 
   8  10   8      222.40      413.71    363.90 o 
   9  10   8      380.36      587.57    363.86 o 
  -4  11   8        9.37       11.75     73.41 o 
  -3  11   8     1349.09     1890.73    380.49 o 
  -2  11   8      244.12      314.30    107.09 o 
  -1  11   8      233.10      234.97    123.20 o 
   0  11   8      390.29      482.31    220.81 o 
   1  11   8     1815.76     2140.94    251.43 o 
   2  11   8      105.92       73.49     49.67 o 
   3  11   8       38.19       37.19     46.47 o 
   4  11   8      112.86      103.29     54.42 o 
   5  11   8      235.54      230.18    182.09 o 
   6  11   8        4.95        4.58     34.17 o 
   7  11   8       54.18      130.58     99.56 o 
   8  11   8       58.88       62.47    106.05 o 
   9  11   8      257.73      587.28    158.41 o 
  -3  12   8      321.20      623.38    527.00 o 
  -2  12   8      451.62      551.57     95.17 o 
  -1  12   8       56.71       94.02     51.08 o 
   0  12   8       30.72       11.67     27.71 o 
   1  12   8      386.02      275.54    122.21 o 
   2  12   8      418.04      393.52     68.40 o 
   3  12   8      407.27      360.49     42.79 o 
   4  12   8        0.97       18.74     16.40 o 
   5  12   8      484.40      656.67    145.41 o 
   6  12   8      533.96      563.83    188.39 o 
   7  12   8      265.56      343.68    366.20 o 
   8  12   8      161.75      420.78    597.61 o 
  -2  13   8      384.99      455.50    529.95 o 
  -1  13   8      398.07      222.22    173.79 o 
   0  13   8       20.16       52.96     52.28 o 
   1  13   8       25.59       17.75     40.55 o 
   2  13   8       89.81      112.02     89.96 o 
   3  13   8       24.50       25.89     51.32 o 
   4  13   8      266.41      277.71    196.17 o 
   5  13   8      734.03      813.44    287.91 o 
   6  13   8      907.12     1301.54    479.54 o 
   7  13   8      158.08      237.76    280.19 o 
   8  13   8      354.55      599.53    251.08 o 
  -1  14   8        8.29       19.47     65.11 o 
   0  14   8      273.59      223.47    153.09 o 
   1  14   8       65.04       59.38     68.10 o 
   2  14   8       56.48       40.78     38.56 o 
   3  14   8       61.48       89.40     69.78 o 
   4  14   8       68.23       78.51     78.02 o 
   5  14   8      374.30      337.43    362.76 o 
   6  14   8       79.39      158.09    142.75 o 
   7  14   8      259.20      378.64    556.70 o 
   1  15   8       70.21       99.05     75.82 o 
   2  15   8       72.96       42.98     74.25 o 
   3  15   8       26.12       25.34     37.81 o 
   4  15   8       41.46       12.21     68.38 o 
   5  15   8        0.91       11.85     52.96 o 
   6  15   8       26.24       20.41     89.25 o 
  -5 -12   9       60.83       91.17    100.95 o 
  -4 -12   9       22.02       33.63     58.47 o 
  -3 -12   9      170.12      305.86    353.56 o 
  -2 -12   9        2.13       30.24     76.02 o 
  -6 -11   9      319.17      530.39    582.12 o 
  -5 -11   9        8.25       58.52     82.66 o 
  -4 -11   9      217.38      267.95    257.87 o 
  -3 -11   9       33.43       85.12    104.74 o 
  -2 -11   9      301.56      517.31    158.29 o 
   1 -11   9       22.32       26.16     45.14 o 
  -7 -10   9       73.07       64.04     65.06 o 
  -6 -10   9      558.40      853.00    292.12 o 
  -5 -10   9      474.00      684.83    204.55 o 
  -4 -10   9       34.72       53.66     51.95 o 
  -3 -10   9       13.07       41.67     35.19 o 
  -2 -10   9      475.91      720.71    152.05 o 
  -1 -10   9      891.00     1227.92    329.17 o 
   0 -10   9      447.92      567.12    110.99 o 
   1 -10   9        0.80        2.36     39.93 o 
   2 -10   9       42.04       46.47     43.30 o 
  -8  -9   9       24.18        7.36     47.15 o 
  -7  -9   9       26.99       31.67     48.73 o 
  -6  -9   9        3.34       58.32     59.66 o 
  -5  -9   9     1108.82     1333.61    258.32 o 
  -4  -9   9       76.99      178.18    100.83 o 
  -3  -9   9      250.82      197.35    140.47 o 
  -2  -9   9      555.13      653.88    269.96 o 
  -1  -9   9     1815.79     2247.59    507.97 o 
   0  -9   9     1521.12     1666.46    345.15 o 
   1  -9   9      113.97      164.63    177.76 o 
   2  -9   9       62.43       50.48     53.74 o 
   3  -9   9      247.75      435.11    173.80 o 
  -8  -8   9       19.59       99.27    133.81 o 
  -7  -8   9      113.11      168.05    169.20 o 
  -6  -8   9      121.22      113.49     69.59 o 
  -5  -8   9      714.78      738.43    163.59 o 
  -4  -8   9     2055.55     2217.13    353.31 o 
  -3  -8   9      419.50      554.62    284.95 o 
  -2  -8   9      419.09      366.35    174.74 o 
  -1  -8   9      784.25      884.74    146.05 o 
   0  -8   9     1470.88     1627.76    312.06 o 
   1  -8   9      357.30      580.25    123.18 o 
   2  -8   9        1.36       24.28     19.05 o 
   3  -8   9        7.68       11.07     36.11 o 
   4  -8   9      936.14     1562.85    207.66 o 
  -9  -7   9      150.02      218.33    146.46 o 
  -8  -7   9      307.64      391.76    339.89 o 
  -7  -7   9       49.75       27.95     53.33 o 
  -6  -7   9       94.88      147.48     70.91 o 
  -5  -7   9      253.47      413.69    187.16 o 
  -4  -7   9     2108.47     1997.89    341.49 o 
  -3  -7   9      114.09      238.73    137.11 o 
  -2  -7   9      848.43     1009.79    217.05 o 
  -1  -7   9      200.64      160.85    181.89 o 
   0  -7   9     1212.06     1064.42    237.85 o 
   1  -7   9      373.65      480.82    140.39 o 
   2  -7   9      337.68      414.52    164.09 o 
   3  -7   9       20.94       58.98     52.64 o 
   4  -7   9        9.82       13.52     26.77 o 
   5  -7   9       83.08      103.36    184.55 o 
  -9  -6   9       36.90       53.36     73.18 o 
  -8  -6   9      184.47      264.68    180.05 o 
  -7  -6   9      119.89      179.51    107.96 o 
  -6  -6   9       39.71       68.76     61.81 o 
  -5  -6   9       31.04       18.25     72.37 o 
  -4  -6   9      547.10      623.05    192.73 o 
  -3  -6   9     2172.23     2233.21    568.97 o 
  -2  -6   9      764.02      648.89    148.23 o 
  -1  -6   9       28.06       21.83     42.14 o 
   0  -6   9      126.65       83.64    119.00 o 
   1  -6   9      629.52      583.30    216.02 o 
   2  -6   9      206.65      255.74    113.30 o 
   3  -6   9     1063.08     1221.01    136.27 o 
   4  -6   9      246.37      334.87    217.73 o 
   5  -6   9        0.32       21.39     91.91 o 
   6  -6   9       18.32       -1.23     68.70 o 
  -9  -5   9        0.41       45.24     72.74 o 
  -8  -5   9        1.78       37.85     79.97 o 
  -7  -5   9      194.13      327.62    178.28 o 
  -6  -5   9      454.43      385.48    221.95 o 
  -5  -5   9      805.90      742.46    380.34 o 
  -4  -5   9      252.04      288.75    186.51 o 
  -3  -5   9     3236.36     3369.37    475.73 o 
  -2  -5   9      757.64      519.82    193.06 o 
  -1  -5   9        8.66      -11.26     75.24 o 
   0  -5   9       16.80        7.76     25.10 o 
   1  -5   9        5.12        6.36     31.94 o 
   2  -5   9       50.19       41.74     21.86 o 
   3  -5   9      331.65      276.54    117.96 o 
   4  -5   9      235.65      402.67     71.03 o 
   5  -5   9       16.71        5.08     58.27 o 
   6  -5   9       67.79       49.96     79.81 o 
  -9  -4   9      386.85      355.63    275.83 o 
  -8  -4   9       17.71       33.42     51.37 o 
  -7  -4   9      113.21       93.45     65.13 o 
  -6  -4   9      702.59      738.54    339.50 o 
  -5  -4   9      589.47      673.12    379.74 o 
  -4  -4   9       12.96       67.05     51.89 o 
  -3  -4   9      333.13      315.50    222.82 o 
  -2  -4   9     2416.81     2944.34    634.15 o 
  -1  -4   9     1167.30     1003.73    268.56 o 
   0  -4   9     1210.19      792.21     93.86 o 
   1  -4   9      101.16       78.22     53.26 o 
   2  -4   9     1097.20      872.31     89.37 o 
   3  -4   9      106.88       51.76     31.43 o 
   4  -4   9       97.24       83.28     39.31 o 
   5  -4   9      115.78      136.04    105.72 o 
   6  -4   9        0.23       75.88     72.19 o 
   7  -4   9        3.14       44.11     62.55 o 
  -9  -3   9       12.70       48.71     57.85 o 
  -8  -3   9        2.02       38.76     67.70 o 
  -7  -3   9        0.18       56.64     76.05 o 
  -6  -3   9        1.40       34.40     47.51 o 
  -5  -3   9     2292.35     1665.84    271.27 o 
  -4  -3   9      576.04      455.01    312.60 o 
  -3  -3   9     5354.69     7214.75    397.03 o 
  -2  -3   9       13.15       36.09     97.22 o 
  -1  -3   9     5061.07     3949.06   1229.37 o 
   0  -3   9     1079.26      891.76    110.36 o 
   1  -3   9     3593.27     2787.77    268.76 o 
   2  -3   9      177.08       61.00     88.51 o 
   3  -3   9      160.08       71.95     50.48 o 
   4  -3   9      254.17      240.21    101.11 o 
   5  -3   9      114.97      196.67     84.09 o 
   6  -3   9       17.43      -10.43     45.10 o 
   7  -3   9      158.55      290.47    334.19 o 
  -9  -2   9      144.72      248.08    254.03 o 
  -8  -2   9        9.42       25.22     82.05 o 
  -7  -2   9     1089.18      900.82    352.70 o 
  -6  -2   9     1004.37     1049.03    235.97 o 
  -5  -2   9       52.86       29.32     68.19 o 
  -4  -2   9     2444.79     2691.34    440.01 o 
  -3  -2   9     4161.73     5210.03    641.87 o 
  -2  -2   9     5058.63     6669.12    617.33 o 
  -1  -2   9      780.14      802.42    256.98 o 
   0  -2   9     3039.44     2436.12    587.14 o 
   1  -2   9     1642.59     1174.25    189.52 o 
   2  -2   9     5492.51     2654.78   2294.75 o 
   3  -2   9        2.84       18.55     21.17 o 
   4  -2   9      486.86      483.46     51.75 o 
   5  -2   9        9.96       28.36     27.28 o 
   6  -2   9       48.83       36.44     31.93 o 
   7  -2   9       16.09       79.47     90.43 o 
   8  -2   9       21.74       61.91    135.87 o 
  -9  -1   9      612.36      556.68    481.21 o 
  -8  -1   9      165.29      381.25    561.66 o 
  -7  -1   9     1227.96     1548.68    355.82 o 
  -6  -1   9       17.06       34.96     79.61 o 
  -5  -1   9       29.80       55.62     66.34 o 
  -4  -1   9     2710.44     3326.67    840.68 o 
  -3  -1   9     8702.70    11450.99    496.26 o 
  -2  -1   9     8050.75    12475.67    782.11 o 
  -1  -1   9     2694.26     3658.00    434.11 o 
   0  -1   9      244.58      335.42    376.77 o 
   1  -1   9       18.27        9.97     16.11 o 
   2  -1   9     3900.36     4095.63    299.68 o 
   3  -1   9      817.41      681.70    143.11 o 
   4  -1   9       55.34       40.65     26.30 o 
   5  -1   9       35.96       58.04     37.32 o 
   6  -1   9      314.76      235.59    101.78 o 
   7  -1   9      105.39      105.99     73.36 o 
   8  -1   9      181.76      226.89    326.42 o 
  -9   0   9       25.67      -11.98    111.82 o 
  -8   0   9      945.47     1021.48    414.66 o 
  -7   0   9     1295.36     1088.97    296.99 o 
  -6   0   9     3375.74     3879.87    805.52 o 
  -5   0   9     1835.84     1977.33    814.32 o 
  -4   0   9     3052.35     2042.05    322.63 o 
  -3   0   9     7037.12     8562.71    825.43 o 
  -2   0   9     4308.02     4768.89    468.14 o 
  -1   0   9     2230.88     2751.23    326.12 o 
   0   0   9      235.33      314.52     72.59 o 
   1   0   9      107.52       88.47     73.39 o 
   2   0   9      347.44      295.06    201.08 o 
   3   0   9      366.89      345.90    191.14 o 
   4   0   9      420.68      433.06     50.24 o 
   5   0   9      605.79      625.01     73.88 o 
   6   0   9       27.49       31.45     24.96 o 
   7   0   9       52.86       75.91     60.99 o 
   8   0   9       28.74       43.91     87.09 o 
  -9   1   9      125.45      127.34    123.72 o 
  -8   1   9      254.95      245.49    255.27 o 
  -7   1   9      364.78      395.32    413.77 o 
  -6   1   9     3623.32     3962.29    632.48 o 
  -5   1   9     3064.92     3254.36    421.61 o 
  -4   1   9       82.12       47.41     49.58 o 
  -3   1   9     2506.85     2407.53    291.62 o 
  -2   1   9     2804.22     3112.38    274.04 o 
  -1   1   9      863.85     1063.84    210.50 o 
   0   1   9     2101.19     2499.97    208.83 o 
   1   1   9      131.86       92.96     37.21 o 
   2   1   9       33.96       49.92     43.39 o 
   3   1   9      980.82      863.38    150.56 o 
   4   1   9     1015.40      990.88    176.49 o 
   5   1   9      459.75      478.67     59.45 o 
   6   1   9      281.35      288.23    130.01 o 
   7   1   9      127.64      132.19     76.29 o 
   8   1   9      203.29      267.09     64.02 o 
   9   1   9      118.82      281.42    497.15 o 
  -9   2   9        0.19       16.47     79.32 o 
  -8   2   9        3.28       27.20     63.61 o 
  -7   2   9     1419.95     1257.91    247.06 o 
  -6   2   9     1230.98     1082.04    173.01 o 
  -5   2   9     1856.96     1341.24    249.48 o 
  -4   2   9     5043.41     5168.77    467.43 o 
  -3   2   9      115.39       89.75     71.76 o 
  -2   2   9     1181.39     1278.72    282.67 o 
  -1   2   9     2249.26     2621.48    190.10 o 
   0   2   9     2907.64     3412.95    184.88 o 
   1   2   9      279.99      247.57     63.36 o 
   2   2   9      825.56      822.25    161.54 o 
   3   2   9      581.01      525.09    119.22 o 
   4   2   9      617.06      158.28    215.33 o 
   5   2   9     1200.66     1306.96    305.11 o 
   6   2   9      178.24      251.69     53.33 o 
   7   2   9      345.99      423.91     73.27 o 
   8   2   9       63.15       78.71     51.82 o 
   9   2   9      102.73      156.82    273.36 o 
  -8   3   9       65.38       67.41     86.72 o 
  -7   3   9        2.28       23.24     66.91 o 
  -6   3   9     1403.46     1214.04    295.97 o 
  -5   3   9      175.03      135.96     95.55 o 
  -4   3   9     4585.61     4637.19    537.33 o 
  -3   3   9     1551.21     1499.52    207.30 o 
  -2   3   9      373.84      430.33    218.98 o 
  -1   3   9     1621.30     1801.04    164.00 o 
   0   3   9     3361.31     3712.08    230.40 o 
   1   3   9    14797.90    14840.70    167.41 o 
   2   3   9       13.42       20.17     19.99 o 
   3   3   9      548.41      501.33     65.13 o 
   4   3   9     1340.64     1255.49    253.83 o 
   5   3   9     2507.98     2743.82    537.92 o 
   6   3   9      218.48      474.61    224.38 o 
   7   3   9      281.10      254.37     54.70 o 
   8   3   9       16.10       30.46     26.25 o 
   9   3   9      118.67      184.23    186.29 o 
  -8   4   9       67.27       79.08     79.62 o 
  -7   4   9       22.39       36.42     67.27 o 
  -6   4   9      281.02      179.11    188.28 o 
  -5   4   9      455.00      438.86    288.00 o 
  -4   4   9      545.91      477.77    278.85 o 
  -3   4   9     3503.19     3265.85    315.06 o 
  -2   4   9      327.34      432.74    206.90 o 
  -1   4   9      652.65      831.57    167.94 o 
   0   4   9     1735.44     1775.79    122.80 o 
   1   4   9     7936.49     6650.82   1122.17 o 
   2   4   9    13699.38    11379.23   1172.03 o 
   3   4   9      133.44      155.04     74.15 o 
   4   4   9       93.70       73.60     50.68 o 
   5   4   9     1536.35     1496.43    337.71 o 
   6   4   9     1176.32     1709.47    179.61 o 
   7   4   9        6.26       44.62     77.15 o 
   8   4   9        0.22       25.59     50.33 o 
   9   4   9       16.82       33.20     59.06 o 
  -8   5   9       50.64       36.61     52.18 o 
  -7   5   9        5.19       18.43     31.54 o 
  -6   5   9      822.36      788.86    111.36 o 
  -5   5   9      206.47      197.05    145.26 o 
  -4   5   9      476.61      414.31    152.59 o 
  -3   5   9     1062.85      867.59    180.51 o 
  -2   5   9     2904.70     3006.83    264.08 o 
  -1   5   9       94.99      152.37     78.99 o 
   0   5   9      120.34      147.51     55.81 o 
   1   5   9     2103.22     2059.76    104.78 o 
   2   5   9     3754.88     3516.52    483.48 o 
   3   5   9     2980.10     3170.15    345.72 o 
   4   5   9       41.69       37.99     28.86 o 
   5   5   9      398.50      392.87    116.25 o 
   6   5   9     3234.67     3892.52    674.27 o 
   7   5   9       84.35       91.65     74.27 o 
   8   5   9       10.82       62.82     57.39 o 
   9   5   9       19.85       64.45     59.48 o 
  -7   6   9        3.54       13.26     68.40 o 
  -6   6   9      313.21      291.67    173.93 o 
  -5   6   9      668.53      683.38    104.44 o 
  -4   6   9     1296.55     1093.27    164.17 o 
  -3   6   9     2579.47     2241.35    230.87 o 
  -2   6   9     2734.95     2997.28    260.15 o 
  -1   6   9     1003.54      917.01    126.20 o 
   0   6   9      416.15      503.94    189.42 o 
   1   6   9      121.88      131.83     83.18 o 
   2   6   9      706.13      693.52     73.28 o 
   3   6   9      839.72      835.56     67.42 o 
   4   6   9      525.98      404.13    104.89 o 
   5   6   9      527.50      664.06    214.58 o 
   6   6   9        8.15       30.43     42.21 o 
   7   6   9       15.85       73.44     69.44 o 
   8   6   9      283.38      515.92    328.75 o 
   9   6   9        0.55        5.04     57.33 o 
  -7   7   9       74.52       59.69     73.16 o 
  -6   7   9      491.62      378.51    407.97 o 
  -5   7   9     2148.36     2031.73    280.10 o 
  -4   7   9       16.06       36.21     40.77 o 
  -3   7   9     1907.91     1836.81    169.61 o 
  -2   7   9     1495.00     1466.93    341.49 o 
  -1   7   9     1976.03     1961.02    182.81 o 
   0   7   9      289.61      383.52    152.46 o 
   1   7   9        0.88       24.22     38.28 o 
   2   7   9        8.00       10.39     30.68 o 
   3   7   9     1211.15     1179.96    130.26 o 
   4   7   9      137.52      211.45    136.75 o 
   5   7   9      104.85       94.98     63.90 o 
   6   7   9        0.53       32.17     51.55 o 
   7   7   9      345.44      461.98    106.99 o 
   8   7   9        0.85        8.05     67.94 o 
   9   7   9       49.46       61.28     70.28 o 
  -6   8   9        0.55       38.22     50.93 o 
  -5   8   9     2150.28     2008.73    352.10 o 
  -4   8   9     1446.92     1494.44    237.07 o 
  -3   8   9        5.81       50.64     61.33 o 
  -2   8   9      335.43      400.34    190.61 o 
  -1   8   9      603.53      722.71    223.98 o 
   0   8   9     1262.87     1354.81    140.33 o 
   1   8   9        3.38      -10.36     34.90 o 
   2   8   9      242.76      278.36    132.10 o 
   3   8   9       60.42       44.78     32.99 o 
   4   8   9       13.85       26.18     49.44 o 
   5   8   9        6.81       26.42     46.66 o 
   6   8   9      156.63      209.64    131.03 o 
   7   8   9      209.23      362.02    243.16 o 
   8   8   9       41.97       50.94     55.93 o 
   9   8   9        0.19        5.76     56.78 o 
  -6   9   9      261.21      202.44    170.13 o 
  -5   9   9       94.78       81.39     87.78 o 
  -4   9   9       27.64       51.31     42.96 o 
  -3   9   9     1437.03     1472.41    167.62 o 
  -2   9   9      594.84      685.60    244.40 o 
  -1   9   9      515.58      606.47    158.89 o 
   0   9   9     1189.62     1186.66    137.27 o 
   1   9   9     2031.38     2340.58    224.54 o 
   2   9   9     1001.33     1080.02    134.14 o 
   3   9   9     3007.19     3004.24    296.67 o 
   4   9   9       87.48       86.29     71.42 o 
   5   9   9        1.65        4.03     27.49 o 
   6   9   9       86.31       72.04     61.51 o 
   7   9   9       47.91      110.06     77.31 o 
   8   9   9      105.53      190.81    143.87 o 
   9   9   9        0.38      116.42    118.09 o 
  -5  10   9        0.29      -19.18     79.76 o 
  -4  10   9      171.84      117.12    104.47 o 
  -3  10   9      251.23      264.76    157.86 o 
  -2  10   9       65.56      111.26     54.96 o 
  -1  10   9     1938.61     2228.12    300.82 o 
   0  10   9      232.66      226.04     85.78 o 
   1  10   9     1182.00     1300.55    134.93 o 
   2  10   9     1962.28     2225.55    158.88 o 
   3  10   9     4626.27     4070.62    458.96 o 
   4  10   9      432.21      316.32     64.53 o 
   5  10   9       68.63      101.16     67.42 o 
   6  10   9       49.89       58.02     93.68 o 
   7  10   9        3.97       49.87     67.38 o 
   8  10   9       75.00      155.34    138.85 o 
   9  10   9       48.48       97.40     90.85 o 
  -4  11   9      135.63      120.22     95.34 o 
  -3  11   9      935.96     1077.99    227.69 o 
  -2  11   9     1930.16     2216.64    306.37 o 
  -1  11   9     1099.82     1438.58    264.55 o 
   0  11   9     3081.13     3885.79    401.25 o 
   1  11   9        0.97       19.18     22.36 o 
   2  11   9      876.55      877.97    110.92 o 
   3  11   9     1112.09     1068.25    157.29 o 
   4  11   9      427.14      382.62     75.43 o 
   5  11   9       95.10       44.94     55.84 o 
   6  11   9      199.24      209.85    126.17 o 
   7  11   9       94.03      133.50     91.09 o 
   8  11   9       92.46      158.43    138.09 o 
  -3  12   9        2.90       27.29     77.51 o 
  -2  12   9      761.10      971.73    242.63 o 
  -1  12   9      973.09     1189.88    234.12 o 
   0  12   9      555.25      599.78    151.54 o 
   1  12   9      731.82      930.60    134.83 o 
   2  12   9      789.88      708.98    124.84 o 
   3  12   9       66.04      172.04    102.00 o 
   4  12   9     1930.76     1588.73    220.62 o 
   5  12   9      198.01      209.77    123.39 o 
   6  12   9       47.35       31.96     89.10 o 
   7  12   9      114.59      185.29    186.27 o 
   8  12   9        1.41       30.98     91.66 o 
  -2  13   9      907.63     1308.76    757.13 o 
  -1  13   9     1850.01     1822.18    186.62 o 
   0  13   9      507.08      452.71    156.94 o 
   1  13   9      123.05      144.13    100.42 o 
   2  13   9        0.08       18.20     66.27 o 
   3  13   9      141.43      177.13    159.00 o 
   4  13   9      473.88      348.22    264.72 o 
   5  13   9      145.28      159.57    159.08 o 
   6  13   9      313.34      469.27    531.13 o 
   7  13   9       44.12      121.41    131.44 o 
  -1  14   9      844.54     1052.57    774.69 o 
   0  14   9      544.38      396.21    243.27 o 
   1  14   9      361.09      285.58    223.92 o 
   2  14   9       68.27       32.68     62.10 o 
   3  14   9      548.24      532.28     99.55 o 
   4  14   9       30.86       67.38     55.07 o 
   5  14   9        0.89       64.32    105.72 o 
   6  14   9       68.84      134.34    158.54 o 
   7  14   9      159.95      222.81    263.97 o 
   1  15   9       17.44       66.29     58.24 o 
   2  15   9      682.10      558.25    141.62 o 
   3  15   9        0.85       69.63     59.58 o 
   4  15   9      152.06      138.52    127.21 o 
   5  15   9       33.77       44.16     82.17 o 
  -5 -11  10       25.80       18.88     46.47 o 
  -4 -11  10      121.22       93.63    194.58 o 
  -3 -11  10      343.11      332.76    376.33 o 
  -7 -10  10       12.59       43.67     83.40 o 
  -6 -10  10      192.90      314.27    174.96 o 
  -5 -10  10        0.78       10.32     24.18 o 
  -4 -10  10       71.04      114.20     93.01 o 
  -3 -10  10        2.43       22.79     37.25 o 
  -2 -10  10       23.77       56.65     43.08 o 
  -1 -10  10       15.45       26.01     38.90 o 
   0 -10  10        2.16       14.75     50.90 o 
   1 -10  10       43.40       37.42     93.28 o 
  -7  -9  10      109.10      130.59    101.15 o 
  -6  -9  10      368.22      604.90    326.91 o 
  -5  -9  10       12.76       41.55     51.50 o 
  -4  -9  10      506.83      456.26    101.96 o 
  -3  -9  10      136.94       89.86     62.64 o 
  -2  -9  10      348.00      295.63    197.78 o 
  -1  -9  10       22.34       44.65     75.38 o 
   0  -9  10        6.76       15.74     56.06 o 
   1  -9  10        4.06       39.54     43.13 o 
   2  -9  10       54.08       87.78    134.10 o 
   3  -9  10        0.84        5.31     59.94 o 
  -8  -8  10        3.34        1.61     73.05 o 
  -7  -8  10      201.84      198.99    117.06 o 
  -6  -8  10      136.96      222.53    146.75 o 
  -5  -8  10       41.67        7.27     55.61 o 
  -4  -8  10        1.28       24.51     34.87 o 
  -3  -8  10      308.00      320.68    211.53 o 
  -2  -8  10       90.31       64.22     52.37 o 
  -1  -8  10       91.55      122.79    125.15 o 
   0  -8  10      887.89      920.68    453.68 o 
   1  -8  10      505.24      618.21    151.50 o 
   2  -8  10       16.06       43.73     45.91 o 
   3  -8  10       13.94       29.70     53.80 o 
   4  -8  10       56.57      109.22    218.48 o 
  -8  -7  10       54.53       45.58    113.23 o 
  -7  -7  10       33.72      113.93     91.91 o 
  -6  -7  10        7.56       37.49     80.67 o 
  -5  -7  10       74.55       50.99     44.90 o 
  -4  -7  10       72.27      154.76    123.10 o 
  -3  -7  10     1058.97     1023.32    270.41 o 
  -2  -7  10       37.08       53.65     65.16 o 
  -1  -7  10        0.02       19.37     64.17 o 
   0  -7  10      849.15      945.42    354.69 o 
   1  -7  10     1700.45     2029.51    336.25 o 
   2  -7  10       55.31      137.16     80.67 o 
   3  -7  10       19.45       39.62     35.94 o 
   4  -7  10        8.89       47.45    120.77 o 
  -9  -6  10       44.68       77.85     86.56 o 
  -8  -6  10      125.57      122.52    134.59 o 
  -7  -6  10        0.80       52.43     72.65 o 
  -6  -6  10       95.91      129.69    108.01 o 
  -5  -6  10        2.88        3.90     60.02 o 
  -4  -6  10        8.99       15.18     40.12 o 
  -3  -6  10     2671.07     2881.15    489.62 o 
  -2  -6  10     1021.60      924.86    236.72 o 
  -1  -6  10        1.01       32.16     49.27 o 
   0  -6  10      106.52      113.44    160.80 o 
   1  -6  10      751.80      751.38    152.00 o 
   2  -6  10     1206.67     1459.85    189.58 o 
   3  -6  10      354.50      483.60     78.57 o 
   4  -6  10       62.53      100.76    100.46 o 
   5  -6  10       93.97       96.97    206.73 o 
  -9  -5  10       99.70      182.73    152.07 o 
  -8  -5  10        3.71       10.35     69.21 o 
  -7  -5  10      289.14      244.64    137.45 o 
  -6  -5  10       56.81       49.02     63.91 o 
  -5  -5  10        4.28       26.60     48.95 o 
  -4  -5  10      503.96      420.89    216.98 o 
  -3  -5  10      107.49      119.15    140.64 o 
  -2  -5  10     1478.90     1925.45    570.71 o 
  -1  -5  10        9.40       19.03     61.71 o 
   0  -5  10      127.64      115.54     60.30 o 
   1  -5  10     1056.82      995.58    102.00 o 
   2  -5  10      656.51      557.72    111.25 o 
   3  -5  10      289.43      387.26     63.89 o 
   4  -5  10     1544.35     1820.31    220.05 o 
   5  -5  10      119.49      199.11    113.00 o 
   6  -5  10        3.30       -2.36    116.64 o 
  -9  -4  10      266.65      233.00    240.57 o 
  -8  -4  10       83.00      153.47    147.96 o 
  -7  -4  10       40.53       67.21     53.00 o 
  -6  -4  10       89.76       34.80     75.00 o 
  -5  -4  10       23.71       95.39     84.25 o 
  -4  -4  10      923.71      994.70    191.33 o 
  -3  -4  10      426.33      388.72    414.39 o 
  -2  -4  10     1530.69     1619.10    474.63 o 
  -1  -4  10      171.87      122.89     64.09 o 
   0  -4  10        4.18       22.97     25.25 o 
   1  -4  10     1227.25     1049.08    135.19 o 
   2  -4  10        4.73       10.51     13.92 o 
   3  -4  10       97.76      147.83     64.45 o 
   4  -4  10       67.19      111.03     70.06 o 
   5  -4  10      963.61     1625.74    389.06 o 
   6  -4  10      469.56      732.00    196.79 o 
  -9  -3  10      379.35      480.40    339.81 o 
  -8  -3  10      536.52      456.16    397.05 o 
  -7  -3  10      286.48      248.00    178.52 o 
  -6  -3  10      116.89      164.97     81.09 o 
  -5  -3  10        1.16       22.13     54.85 o 
  -4  -3  10      153.43      229.99    186.27 o 
  -3  -3  10     1453.78     2488.35    593.58 o 
  -2  -3  10      165.61       81.68    124.21 o 
  -1  -3  10       27.83       19.85     17.70 o 
   0  -3  10      237.20      170.58     79.26 o 
   1  -3  10      142.36       86.85     69.33 o 
   2  -3  10      470.54       55.67    192.90 o 
   3  -3  10      181.52      243.42    192.41 o 
   4  -3  10      188.89      333.34     59.30 o 
   5  -3  10      576.30      888.42    253.96 o 
   6  -3  10      454.26      857.45    292.93 o 
   7  -3  10        1.64       -4.13     92.84 o 
  -9  -2  10     1016.81      912.72   1089.10 o 
  -8  -2  10      485.87      513.97    757.57 o 
  -7  -2  10       30.35       33.04    105.87 o 
  -6  -2  10       87.79       93.58    132.62 o 
  -5  -2  10      133.08      199.06    163.11 o 
  -4  -2  10      526.20      521.59    378.34 o 
  -3  -2  10      261.30      276.06    273.65 o 
  -2  -2  10      802.93      852.53    184.45 o 
  -1  -2  10       35.28       -3.39     97.71 o 
   0  -2  10      717.09      573.85     84.13 o 
   1  -2  10      252.37      217.82     85.29 o 
   2  -2  10      670.93      500.38    103.83 o 
   3  -2  10      244.74      173.32    113.68 o 
   4  -2  10      491.93      456.45     73.30 o 
   5  -2  10      555.13      720.71     93.38 o 
   6  -2  10       79.49       99.94     77.59 o 
   7  -2  10      137.70      240.51    284.86 o 
  -9  -1  10     1321.08     1525.81    536.91 o 
  -8  -1  10     1185.81     1100.77    325.19 o 
  -7  -1  10     1955.01     1884.39    455.94 o 
  -6  -1  10        5.16      -26.75    129.47 o 
  -5  -1  10     1388.23     1074.16    216.56 o 
  -4  -1  10       13.23       65.06    116.35 o 
  -3  -1  10        9.20       60.19    103.76 o 
  -2  -1  10     1167.09     1280.00    273.46 o 
  -1  -1  10      240.60      132.92    226.30 o 
   0  -1  10      103.25       83.85     48.50 o 
   1  -1  10     2080.76     2105.05    238.97 o 
   2  -1  10      732.60      612.12    218.95 o 
   3  -1  10       82.00       50.48     44.77 o 
   4  -1  10      473.82      412.01    121.10 o 
   5  -1  10      997.01      988.78    122.54 o 
   6  -1  10      112.75      202.00    102.87 o 
   7  -1  10      201.04      376.57    407.65 o 
   8  -1  10       27.48       58.52     93.48 o 
  -9   0  10      176.91      232.12    239.36 o 
  -8   0  10        8.43      102.37    123.18 o 
  -7   0  10      200.89      172.77    205.12 o 
  -6   0  10       49.57       50.11     80.53 o 
  -5   0  10     1121.56     1242.82    596.33 o 
  -4   0  10      345.04      410.80    212.82 o 
  -3   0  10        7.43       58.62     87.82 o 
  -2   0  10     1590.71     2103.76    464.94 o 
  -1   0  10       75.54      232.59    218.48 o 
   0   0  10      421.80      370.67     98.40 o 
   1   0  10     1382.63     1556.65    269.37 o 
   2   0  10      301.92      299.79    169.80 o 
   3   0  10     1244.67     1435.45    437.50 o 
   4   0  10        5.95       21.55     35.53 o 
   5   0  10      333.30      400.30     47.08 o 
   6   0  10      199.32      292.11     58.04 o 
   7   0  10       30.89       36.15     36.45 o 
   8   0  10      101.39      257.18    403.23 o 
  -8   1  10      765.19      525.79    152.38 o 
  -7   1  10      387.98      267.77    244.28 o 
  -6   1  10      239.32      124.16     95.90 o 
  -5   1  10       50.80       54.02     66.40 o 
  -4   1  10      310.30      271.43    205.65 o 
  -3   1  10      614.28      628.61    284.59 o 
  -2   1  10     1415.32     1895.86    296.96 o 
  -1   1  10      690.82      875.67    164.46 o 
   0   1  10      345.54      355.14     88.24 o 
   1   1  10       10.04       21.12     12.54 o 
   2   1  10      545.39      517.51    104.17 o 
   3   1  10       12.17       37.52     37.47 o 
   4   1  10      838.14      819.59    203.00 o 
   5   1  10      119.34      124.42     90.80 o 
   6   1  10       69.47       50.06     45.77 o 
   7   1  10        3.59       32.31     52.96 o 
   8   1  10      164.44      262.99    216.04 o 
  -8   2  10      379.26      221.62    236.86 o 
  -7   2  10       60.39      -12.31    104.86 o 
  -6   2  10      275.79      186.66    113.12 o 
  -5   2  10      606.15      598.70    165.34 o 
  -4   2  10      320.06      348.25    192.53 o 
  -3   2  10      214.40      190.16    135.57 o 
  -2   2  10       50.50       49.40     57.94 o 
  -1   2  10      494.93      494.41    208.67 o 
   0   2  10       26.74       47.98     30.06 o 
   1   2  10       29.82       19.16     26.16 o 
   2   2  10      562.19      617.31    137.66 o 
   3   2  10      480.94      443.12    247.23 o 
   4   2  10       12.00       40.70     46.83 o 
   5   2  10     1319.85     1215.30     64.56 o 
   6   2  10      211.45      288.11     87.50 o 
   7   2  10      347.26      400.27    250.63 o 
   8   2  10       52.40       52.73     39.75 o 
   9   2  10      270.70      712.14    285.50 o 
  -8   3  10        2.11       -0.62     72.45 o 
  -7   3  10      811.39      540.33    408.73 o 
  -6   3  10      596.04      365.06    391.46 o 
  -5   3  10      439.23      329.87    227.53 o 
  -4   3  10      651.55      544.14    312.18 o 
  -3   3  10      174.95      212.43    120.23 o 
  -2   3  10      113.28       96.71     55.50 o 
  -1   3  10       58.51       53.60     62.35 o 
   0   3  10      472.72      436.60    170.67 o 
   1   3  10      812.99      636.99     94.34 o 
   2   3  10      128.16      143.54    117.81 o 
   3   3  10      452.59       45.00    276.68 o 
   4   3  10      120.40      165.72    106.84 o 
   5   3  10      530.23      320.80    157.20 o 
   6   3  10     1180.67      460.27    580.76 o 
   7   3  10      164.02      339.12    130.22 o 
   8   3  10      738.93     1034.28    279.60 o 
   9   3  10       36.98       99.37     91.32 o 
  -8   4  10      403.75      171.90    364.68 o 
  -7   4  10       12.93       68.07    106.47 o 
  -6   4  10      998.70      963.94    255.43 o 
  -5   4  10        0.44        8.46     61.97 o 
  -4   4  10       44.62       90.96     74.17 o 
  -3   4  10       83.45      100.07     54.50 o 
  -2   4  10       60.33       70.11     49.22 o 
  -1   4  10        5.09        3.77     51.99 o 
   0   4  10       22.11       24.16     21.22 o 
   1   4  10      305.76      240.44     52.86 o 
   2   4  10     5505.11     4934.62    377.71 o 
   3   4  10      158.69      189.10     70.67 o 
   4   4  10       31.12       47.13     42.09 o 
   5   4  10       81.26       83.09     44.73 o 
   6   4  10       92.83      178.96    119.21 o 
   7   4  10     1399.10     1930.39    316.42 o 
   8   4  10      270.77      494.61    301.45 o 
   9   4  10      108.18      157.14    138.23 o 
  -7   5  10      579.52      487.81    115.70 o 
  -6   5  10       73.63       65.92     49.60 o 
  -5   5  10       30.29       35.15     43.21 o 
  -4   5  10      642.65      631.51    292.45 o 
  -3   5  10       53.09       52.78     58.67 o 
  -2   5  10     2583.51     2591.72    339.02 o 
  -1   5  10     4690.71     5774.57    351.31 o 
   0   5  10       21.22       16.60     40.84 o 
   1   5  10      635.46      698.28    114.19 o 
   2   5  10     3633.75     3674.19    206.59 o 
   3   5  10     2834.15     2972.61    241.30 o 
   4   5  10       10.98       12.53     17.08 o 
   5   5  10      169.46      130.61     58.58 o 
   6   5  10      568.14      557.27    283.44 o 
   7   5  10      375.79      651.15    147.45 o 
   8   5  10      144.58      344.26    237.68 o 
   9   5  10       72.03      101.20     62.45 o 
  -7   6  10      704.16      834.81    238.42 o 
  -6   6  10      881.43      819.23    191.75 o 
  -5   6  10       38.81       20.18     43.53 o 
  -4   6  10      115.82       66.46     53.73 o 
  -3   6  10      124.24      127.77     67.86 o 
  -2   6  10      854.62      925.29    267.97 o 
  -1   6  10     1199.28     1284.41    160.99 o 
   0   6  10      122.37       63.34     57.05 o 
   1   6  10      380.50      490.70    200.64 o 
   2   6  10     2031.51     2071.67    144.02 o 
   3   6  10     9826.86     9927.27    758.66 o 
   4   6  10     2253.23     1841.18    324.52 o 
   5   6  10      424.19      429.05    105.14 o 
   6   6  10       15.90        7.38     45.60 o 
   7   6  10      455.10      624.52    201.53 o 
   8   6  10      587.46      920.26    249.76 o 
   9   6  10        0.71       54.16     58.88 o 
  -6   7  10      555.52      545.90    106.97 o 
  -5   7  10        0.81       18.66     41.83 o 
  -4   7  10     1569.62     1337.45    167.79 o 
  -3   7  10      284.77      229.96    110.59 o 
  -2   7  10       12.73       47.81     51.34 o 
  -1   7  10      252.77      298.28    125.86 o 
   0   7  10       19.51       21.97     47.63 o 
   1   7  10       44.83      119.51     60.82 o 
   2   7  10        2.42       11.64     31.37 o 
   3   7  10     2047.66     2337.83    208.83 o 
   4   7  10      499.48      486.22    181.92 o 
   5   7  10      161.86      176.00    125.69 o 
   6   7  10       48.89       66.60     65.46 o 
   7   7  10        9.61       45.52     51.77 o 
   8   7  10      298.78      444.71    264.37 o 
   9   7  10      246.10      354.99    367.40 o 
  -6   8  10        4.99       -9.74     71.29 o 
  -5   8  10       72.02       85.23     77.90 o 
  -4   8  10      523.90      330.65    214.74 o 
  -3   8  10     1869.64     1909.01    257.03 o 
  -2   8  10     2458.17     2326.44    306.58 o 
  -1   8  10       27.17       20.04     38.24 o 
   0   8  10      292.94      260.73    104.91 o 
   1   8  10       69.40       79.13     56.83 o 
   2   8  10      153.21      172.34     83.16 o 
   3   8  10       98.70       98.87     60.55 o 
   4   8  10      526.05      527.48    171.62 o 
   5   8  10       40.36       41.56     50.55 o 
   6   8  10      109.21      161.03    104.84 o 
   7   8  10       25.21       54.09     41.53 o 
   8   8  10      171.57      281.16    174.14 o 
   9   8  10      229.32      469.08    178.82 o 
  -5   9  10      171.68       92.31     97.75 o 
  -4   9  10       78.15       57.35     58.16 o 
  -3   9  10        1.64       16.83     37.45 o 
  -2   9  10     1923.34     2172.23    271.92 o 
  -1   9  10      158.53      158.51     83.01 o 
   0   9  10      153.36      113.48     62.09 o 
   1   9  10      124.55      104.69     62.89 o 
   2   9  10     1292.31     1334.36    119.15 o 
   3   9  10      312.61      212.52    130.54 o 
   4   9  10      136.51      113.97     79.74 o 
   5   9  10       87.82      116.08     81.37 o 
   6   9  10       89.66      161.64    106.93 o 
   7   9  10      579.11      932.64    177.41 o 
   8   9  10      300.05      418.24    311.63 o 
   9   9  10      109.19      164.28    206.09 o 
  -5  10  10      191.34      169.35    159.26 o 
  -4  10  10      885.40     1140.07    210.21 o 
  -3  10  10      335.07      298.67    216.68 o 
  -2  10  10       44.83       57.19     44.83 o 
  -1  10  10      371.24      349.87    162.48 o 
   0  10  10      284.64      349.28    128.18 o 
   1  10  10      211.49      219.29    117.49 o 
   2  10  10       70.84       72.43     46.99 o 
   3  10  10      138.92      143.86    100.09 o 
   4  10  10       40.72       26.08     27.20 o 
   5  10  10       58.11       39.69     46.05 o 
   6  10  10       51.24      147.22     81.10 o 
   7  10  10      143.96      273.43    192.63 o 
   8  10  10      817.43     1158.60    142.10 o 
  -4  11  10      280.91      178.25    242.48 o 
  -3  11  10     1604.60     1935.84    385.28 o 
  -2  11  10        0.43       24.39     25.51 o 
  -1  11  10      146.98      124.49     57.77 o 
   0  11  10      493.39      521.46    189.45 o 
   1  11  10      311.99      236.69    116.49 o 
   2  11  10      856.05      897.18     89.53 o 
   3  11  10        3.53       15.87     28.13 o 
   4  11  10        1.85       29.89     29.03 o 
   5  11  10      142.08      157.38     83.85 o 
   6  11  10      112.08      159.04    125.39 o 
   7  11  10      174.39      248.17    191.11 o 
   8  11  10       21.18       40.60     54.35 o 
  -3  12  10      636.85      932.32    317.84 o 
  -2  12  10      233.20      256.18    181.33 o 
  -1  12  10      212.63      177.30    106.42 o 
   0  12  10       22.98       28.82     31.98 o 
   1  12  10     1100.04     1264.60    211.37 o 
   2  12  10       28.35       57.44     48.31 o 
   3  12  10      127.05      160.84     84.89 o 
   4  12  10      167.48      170.81     86.94 o 
   5  12  10       13.18       44.39     58.58 o 
   6  12  10       13.09       10.85     44.82 o 
   7  12  10      480.26      746.07    214.50 o 
   8  12  10       14.04       33.93     87.53 o 
  -2  13  10      655.88      568.35    788.11 o 
  -1  13  10      131.98       93.45     56.68 o 
   0  13  10       34.04       81.50     68.59 o 
   1  13  10        0.88        4.36     61.40 o 
   2  13  10      227.97      181.97    138.49 o 
   3  13  10      207.42      182.52    141.67 o 
   4  13  10      226.72      198.19    147.53 o 
   5  13  10      156.06      167.93    225.02 o 
   6  13  10      133.32      233.28    193.94 o 
   7  13  10       48.22      122.79    161.54 o 
   0  14  10       40.55       22.99     42.91 o 
   1  14  10        0.46       33.89     63.87 o 
   2  14  10        0.30        9.42     55.82 o 
   3  14  10        0.16       46.65     63.23 o 
   4  14  10        3.99       19.75     62.57 o 
   5  14  10        3.34       15.54     68.84 o 
   6  14  10      177.07      343.58    457.42 o 
   2  15  10       36.96       59.29     66.49 o 
   3  15  10       46.40       45.50     55.20 o 
   4  15  10       55.32      107.02     60.67 o 
  -4 -11  11        0.28       21.78     71.55 o 
  -6 -10  11      594.63      863.20    859.12 o 
  -5 -10  11      365.66      453.98    246.49 o 
  -4 -10  11      159.24      190.29    141.05 o 
  -3 -10  11        1.35       46.91     65.75 o 
  -2 -10  11      288.88      430.52    104.94 o 
   0 -10  11      107.75       86.84    140.83 o 
  -7  -9  11        2.40       49.84     59.28 o 
  -6  -9  11      538.23      840.49    171.12 o 
  -5  -9  11      725.30     1136.68    321.49 o 
  -4  -9  11      254.80      284.86    161.20 o 
  -3  -9  11      148.22      131.25    120.67 o 
  -2  -9  11        2.64      -18.15     77.30 o 
  -1  -9  11      433.41      756.89    232.94 o 
   0  -9  11      108.09      164.04    190.65 o 
   1  -9  11      108.42       87.14    134.54 o 
   2  -9  11       27.69       59.50     64.27 o 
  -7  -8  11       23.75       22.93     52.95 o 
  -6  -8  11      151.00      184.68    139.81 o 
  -5  -8  11      528.43      714.99    219.32 o 
  -4  -8  11      510.11      636.16    177.77 o 
  -3  -8  11       29.07       77.10     87.19 o 
  -2  -8  11      112.87      230.72    178.50 o 
  -1  -8  11     1018.71     1205.99    281.18 o 
   0  -8  11      219.45      316.19    301.58 o 
   1  -8  11       53.17       84.58     94.07 o 
   2  -8  11        7.70      -13.23     87.82 o 
   3  -8  11      119.53      152.39    264.41 o 
  -8  -7  11      644.96      902.50    280.58 o 
  -7  -7  11       29.95       49.74     63.27 o 
  -6  -7  11       72.10      159.16    124.03 o 
  -5  -7  11      622.38     1002.41    467.16 o 
  -4  -7  11      257.53      394.97    248.09 o 
  -3  -7  11      264.06      402.88    281.23 o 
  -2  -7  11      174.37      179.09    165.62 o 
  -1  -7  11      422.77      395.85    328.88 o 
   0  -7  11     1170.67     1483.53    262.59 o 
   1  -7  11       34.38       87.14     94.22 o 
   2  -7  11       45.92      107.41     64.83 o 
   3  -7  11      101.81      213.66    231.56 o 
   4  -7  11       51.30       87.19     91.37 o 
  -8  -6  11      597.70      914.69    494.01 o 
  -7  -6  11       22.76       73.77     59.92 o 
  -6  -6  11      590.92      592.64    399.27 o 
  -5  -6  11      529.67      521.58    287.62 o 
  -4  -6  11      472.52      566.32    302.86 o 
  -3  -6  11     1302.42     1963.91    414.09 o 
  -2  -6  11       58.33       69.78     98.64 o 
  -1  -6  11      340.31      457.96    369.54 o 
   0  -6  11       27.11       12.15     28.87 o 
   1  -6  11      191.14      292.58    205.99 o 
   2  -6  11       62.05      151.44    137.15 o 
   3  -6  11      540.47      716.88    206.07 o 
   4  -6  11        2.59       17.21     92.79 o 
  -8  -5  11      684.35      646.07    422.68 o 
  -7  -5  11      404.08      384.19    228.93 o 
  -6  -5  11      108.59      127.37    101.02 o 
  -5  -5  11       89.88       71.75     70.21 o 
  -4  -5  11        3.28       19.96     55.96 o 
  -3  -5  11     1991.88     2409.23    491.25 o 
  -2  -5  11      181.74      175.01    163.90 o 
  -1  -5  11        1.79       42.04    125.59 o 
   0  -5  11       41.37       54.04     69.29 o 
   1  -5  11      325.62      410.06    238.99 o 
   2  -5  11       17.19       22.55     26.70 o 
   3  -5  11      419.01      470.92    281.85 o 
   4  -5  11      194.57      379.48    355.87 o 
   5  -5  11       62.45      108.33    147.77 o 
  -8  -4  11       67.50       60.01    125.02 o 
  -7  -4  11      145.87      116.49     78.00 o 
  -6  -4  11      173.65      191.67    131.97 o 
  -5  -4  11      266.93      282.41    275.42 o 
  -4  -4  11        9.97       88.41     93.92 o 
  -3  -4  11       45.39       66.93     84.38 o 
  -2  -4  11     4046.97     5082.91    929.98 o 
  -1  -4  11      231.70      175.54     75.99 o 
   0  -4  11      329.77      207.25    101.70 o 
   1  -4  11       49.72       69.44     52.40 o 
   2  -4  11     1167.68     1010.39    191.90 o 
   3  -4  11        0.77       62.80     46.54 o 
   4  -4  11      304.43      512.60    100.73 o 
   5  -4  11        6.40       54.98     78.04 o 
   6  -4  11       65.91      122.54    199.40 o 
  -9  -3  11        3.50       -5.51    174.32 o 
  -8  -3  11      279.07      204.27    235.59 o 
  -7  -3  11      253.10      228.27    222.27 o 
  -6  -3  11      130.19      136.65    112.02 o 
  -5  -3  11       34.15       40.86     96.23 o 
  -4  -3  11        8.01      -22.92    146.19 o 
  -3  -3  11      380.32      486.23    360.89 o 
  -2  -3  11     1232.82     1625.44    307.34 o 
  -1  -3  11     5074.52     5511.93   1622.89 o 
   0  -3  11     1337.03      864.24    189.23 o 
   1  -3  11     1527.77     1354.25    194.25 o 
   2  -3  11      499.25       68.20    247.53 o 
   3  -3  11      115.81      123.74    106.29 o 
   4  -3  11        5.78       14.45     55.50 o 
   5  -3  11       68.53       63.90     61.91 o 
   6  -3  11       48.89       98.74    119.74 o 
  -9  -2  11       10.27       14.16    106.71 o 
  -8  -2  11       49.19        3.39    155.24 o 
  -7  -2  11        4.54       54.14    132.52 o 
  -6  -2  11        6.12       30.64     95.30 o 
  -5  -2  11       19.65       55.32    117.77 o 
  -4  -2  11      714.79      781.18    438.78 o 
  -3  -2  11     3242.70     3713.86    551.19 o 
  -2  -2  11        9.28       53.40    109.90 o 
  -1  -2  11     2017.26     2365.66    385.67 o 
   0  -2  11     1020.25      740.43    226.00 o 
   1  -2  11      282.12      261.91    173.61 o 
   2  -2  11       45.03       48.42     44.70 o 
   3  -2  11     1535.41     1378.18    188.77 o 
   4  -2  11       80.90      112.59     67.84 o 
   5  -2  11        2.07       18.98     31.49 o 
   6  -2  11       32.66       94.68     53.77 o 
   7  -2  11      208.02      390.98    461.40 o 
  -8  -1  11      343.46      278.31    322.05 o 
  -7  -1  11       31.94       67.81    161.93 o 
  -6  -1  11       22.77       95.40    130.41 o 
  -5  -1  11      831.70     1113.59    725.61 o 
  -4  -1  11      716.90      979.20    413.80 o 
  -3  -1  11     1605.29     1811.22    377.90 o 
  -2  -1  11      740.11      954.96    560.48 o 
  -1  -1  11      149.85      240.36    285.41 o 
   0  -1  11      654.50      469.64    148.95 o 
   1  -1  11        9.02       35.01     48.65 o 
   2  -1  11      365.51      363.05    210.10 o 
   3  -1  11       19.18       52.58     71.21 o 
   4  -1  11      129.12      192.97    128.79 o 
   5  -1  11       39.36       32.72     61.99 o 
   6  -1  11        7.57       40.08     47.83 o 
   7  -1  11       29.73      150.08    201.02 o 
  -8   0  11     1484.39     2021.33    668.64 o 
  -7   0  11      897.21      726.11    440.34 o 
  -6   0  11      165.11      110.74    102.18 o 
  -5   0  11       70.66       88.24     90.46 o 
  -4   0  11     1646.59     1690.16   1076.32 o 
  -3   0  11     1320.87     1397.82    687.06 o 
  -2   0  11     2558.81     3490.66    529.95 o 
  -1   0  11      142.47       92.05     99.43 o 
   0   0  11       24.67       24.54     21.61 o 
   1   0  11        5.69       12.55     33.57 o 
   2   0  11       39.22       37.17     39.91 o 
   3   0  11      148.38      170.92     97.24 o 
   4   0  11      258.82      177.84    122.06 o 
   5   0  11      297.48      304.17    190.62 o 
   6   0  11        1.92       20.70     38.33 o 
   7   0  11       21.87       33.44     49.08 o 
   8   0  11       23.61       47.70    103.86 o 
  -8   1  11      542.98      516.56    413.30 o 
  -7   1  11      817.11      734.30    218.83 o 
  -6   1  11      254.69      201.89    158.44 o 
  -5   1  11      934.03      952.62    232.15 o 
  -4   1  11      310.08      396.43    339.24 o 
  -3   1  11     1516.31     1469.31    230.28 o 
  -2   1  11     2694.41     3248.77    355.82 o 
  -1   1  11     2910.31     3891.86    277.00 o 
   0   1  11      422.60      721.71    154.65 o 
   1   1  11       58.77       50.46     21.62 o 
   2   1  11      678.27      561.95    291.21 o 
   3   1  11        1.99       18.38     37.95 o 
   4   1  11      612.62      863.15    256.05 o 
   5   1  11     1299.73     1702.12    347.66 o 
   6   1  11      115.04      139.18    109.69 o 
   7   1  11       19.56       19.80     38.05 o 
   8   1  11        5.04      -22.18    129.77 o 
  -8   2  11       87.38       12.33     82.67 o 
  -7   2  11     1209.28      757.51    238.40 o 
  -6   2  11      540.53      475.59    387.45 o 
  -5   2  11     6579.91     6598.63    567.27 o 
  -4   2  11     2555.23     2386.46    319.88 o 
  -3   2  11       85.39       30.07     65.68 o 
  -2   2  11      427.91      353.77    254.40 o 
  -1   2  11     1384.32     1582.54    163.64 o 
   0   2  11     2835.61     2820.98    486.39 o 
   1   2  11      363.72      256.48     82.47 o 
   2   2  11      396.44      375.96    209.75 o 
   3   2  11       10.40       -1.95     73.66 o 
   4   2  11      620.15      659.57    243.57 o 
   5   2  11        0.69       -8.75    104.74 o 
   6   2  11      188.72      167.95    104.87 o 
   7   2  11       17.13       47.73     41.35 o 
   8   2  11        9.49       11.47     46.86 o 
  -8   3  11       99.21       76.61     80.97 o 
  -7   3  11       30.41       51.43     66.50 o 
  -6   3  11     1199.65     1217.98    244.03 o 
  -5   3  11      259.77      133.67     96.56 o 
  -4   3  11     7802.63     8137.45    601.42 o 
  -3   3  11     2192.51     2264.57    429.34 o 
  -2   3  11       30.36       52.23     41.59 o 
  -1   3  11     3328.47     4169.60    345.82 o 
   0   3  11     9949.27    11173.96    431.16 o 
   1   3  11     4712.87     4010.35    879.83 o 
   2   3  11      596.71      433.98    266.10 o 
   3   3  11      383.60      282.91    210.84 o 
   4   3  11     1128.58     1090.33    340.78 o 
   5   3  11      277.26       25.74    207.65 o 
   6   3  11       42.21       20.72     29.88 o 
   7   3  11       25.87       41.05     56.31 o 
   8   3  11       20.10       38.66     74.25 o 
  -7   4  11      154.69       91.00     93.21 o 
  -6   4  11       72.19      100.63    129.10 o 
  -5   4  11       60.23       34.18     75.00 o 
  -4   4  11     2787.21     2638.77    334.05 o 
  -3   4  11     9271.69     9492.77    549.61 o 
  -2   4  11     1501.76     1594.98    270.76 o 
  -1   4  11        0.48       26.81     46.13 o 
   0   4  11     3484.28     3624.68    457.23 o 
   1   4  11    12937.52    11593.17   1369.23 o 
   2   4  11      838.62      823.71     94.19 o 
   3   4  11       21.91       28.03     24.34 o 
   4   4  11      295.24      339.50    176.42 o 
   5   4  11     2006.09     2054.91    363.17 o 
   6   4  11       49.09      190.80    210.17 o 
   7   4  11       12.38       28.31     52.32 o 
   8   4  11        8.54       25.86     35.96 o 
  -7   5  11      254.52      146.98    117.25 o 
  -6   5  11      148.22       74.89     57.37 o 
  -5   5  11      403.36      471.82    267.18 o 
  -4   5  11      731.35      585.81    244.03 o 
  -3   5  11     2031.95     2051.88    215.04 o 
  -2   5  11     4359.89     4672.97    458.70 o 
  -1   5  11       49.39       66.56     41.06 o 
   0   5  11      466.59      498.28    161.66 o 
   1   5  11     3038.87     2640.66    270.92 o 
   2   5  11     6064.57     5986.49    480.31 o 
   3   5  11      194.57      133.82     71.33 o 
   4   5  11       54.89       57.81     43.59 o 
   5   5  11      825.79      631.21    112.90 o 
   6   5  11      997.29      942.50    233.78 o 
   7   5  11       14.95       40.22     49.29 o 
   8   5  11        0.57       25.59     48.38 o 
   9   5  11        7.40       50.33     44.13 o 
  -7   6  11      715.63      631.61    281.67 o 
  -6   6  11      163.73      125.21    104.18 o 
  -5   6  11      188.62      110.81    119.79 o 
  -4   6  11     1433.49     1405.98    275.44 o 
  -3   6  11     1690.23     1520.71    209.34 o 
  -2   6  11     1718.50     1724.33    260.93 o 
  -1   6  11      209.44      227.37    104.52 o 
   0   6  11      502.39      584.64    194.59 o 
   1   6  11       48.22       30.03     37.53 o 
   2   6  11      607.07      533.40     86.31 o 
   3   6  11       72.86       95.54     44.42 o 
   4   6  11      669.91      500.34    164.60 o 
   5   6  11      504.02      433.55     81.95 o 
   6   6  11       10.29       17.47     44.61 o 
   7   6  11      128.49       82.47     88.98 o 
   8   6  11      120.59      170.07    127.81 o 
   9   6  11       12.37       31.67     67.64 o 
  -6   7  11      634.04      536.52    116.92 o 
  -5   7  11       96.93       86.91     60.99 o 
  -4   7  11      615.24      520.29    308.90 o 
  -3   7  11     1748.00     1640.84    236.68 o 
  -2   7  11      534.26      538.96    150.82 o 
  -1   7  11     3045.60     3113.93    381.51 o 
   0   7  11     1745.23     1739.77    202.90 o 
   1   7  11      203.19      161.18     85.71 o 
   2   7  11      173.13      101.57     72.62 o 
   3   7  11       19.02       31.43     32.88 o 
   4   7  11      293.65      370.58    243.03 o 
   5   7  11      161.47      142.11     81.24 o 
   6   7  11        1.38        7.56     59.83 o 
   7   7  11       86.52      178.28    145.94 o 
   8   7  11       50.67       31.40     61.42 o 
   9   7  11       65.86      134.23    147.38 o 
  -6   8  11      334.60      205.92    313.83 o 
  -5   8  11     1008.34      886.27    217.60 o 
  -4   8  11      117.17       92.94     65.22 o 
  -3   8  11      654.71      588.00    241.89 o 
  -2   8  11     1009.05      901.63    131.82 o 
  -1   8  11     1049.80     1101.31    250.98 o 
   0   8  11      287.54      373.02    157.75 o 
   1   8  11      231.36      172.11     92.36 o 
   2   8  11      498.15      403.06     91.59 o 
   3   8  11      383.56      279.28     77.68 o 
   4   8  11      436.47      529.50    385.08 o 
   5   8  11       19.10       22.57     37.45 o 
   6   8  11       16.68       51.27     50.72 o 
   7   8  11      243.70      300.43    277.92 o 
   8   8  11      122.35      251.82    180.42 o 
   9   8  11        5.09       23.92     51.31 o 
  -5   9  11      343.32      226.58    235.95 o 
  -4   9  11      286.40      248.19    157.94 o 
  -3   9  11     1657.91     1700.85    246.06 o 
  -2   9  11      171.81      192.13     95.43 o 
  -1   9  11       24.05       62.93     42.44 o 
   0   9  11     3034.61     3200.90    367.68 o 
   1   9  11      345.10      404.64    154.49 o 
   2   9  11     1194.46     1317.41    187.41 o 
   3   9  11      228.36      129.85     82.74 o 
   4   9  11      154.25      173.73    117.26 o 
   5   9  11        0.48       15.39     66.04 o 
   6   9  11       29.90       21.00     36.15 o 
   7   9  11        1.16        7.23     61.42 o 
   8   9  11       16.81       34.15     45.87 o 
  -4  10  11      196.09      170.46    127.91 o 
  -3  10  11      527.38      559.64    281.79 o 
  -2  10  11     1013.92     1144.85    306.18 o 
  -1  10  11     1756.51     1951.48    207.85 o 
   0  10  11      137.66      187.27     97.39 o 
   1  10  11     2497.09     2474.02    316.77 o 
   2  10  11      720.26      746.01     97.01 o 
   3  10  11     1528.44     1207.85    159.63 o 
   4  10  11      148.79      150.04     69.68 o 
   5  10  11      375.82      359.55    232.27 o 
   6  10  11       18.16       17.68     50.93 o 
   7  10  11        8.14       17.38     52.65 o 
   8  10  11       91.32      125.58    109.50 o 
  -4  11  11        1.27        8.94     40.96 o 
  -3  11  11       13.63       50.12     49.08 o 
  -2  11  11     1974.86     2658.77    246.39 o 
  -1  11  11     1044.46     1147.22    190.81 o 
   0  11  11      421.03      423.15    187.01 o 
   1  11  11      252.49      256.01    130.00 o 
   2  11  11      573.61      584.32     93.53 o 
   3  11  11      668.25      581.13    112.73 o 
   4  11  11      310.54      192.14    114.92 o 
   5  11  11      365.36      379.47     93.85 o 
   6  11  11       53.26       58.86     65.93 o 
   7  11  11       57.41       79.39     71.39 o 
   8  11  11       80.68      104.59    128.08 o 
  -3  12  11      200.14      271.71    203.55 o 
  -2  12  11      395.10      532.30    184.79 o 
  -1  12  11      283.38      291.23    186.35 o 
   0  12  11     1675.08     1850.45    328.29 o 
   1  12  11      104.42       90.26     72.63 o 
   2  12  11      237.47      184.81     84.69 o 
   3  12  11      131.78      113.70     74.01 o 
   4  12  11      132.71       99.72     73.42 o 
   5  12  11       70.77      117.35    102.46 o 
   6  12  11        1.01       17.78     43.77 o 
   7  12  11       18.66       19.03     84.38 o 
  -1  13  11      688.30      451.48    336.51 o 
   0  13  11      158.31      146.50    134.04 o 
   1  13  11      129.47      143.29    135.62 o 
   2  13  11      128.60       60.53     71.33 o 
   3  13  11       21.41       21.91     31.32 o 
   4  13  11        3.67       12.90     43.75 o 
   5  13  11      365.33      433.96    474.23 o 
   6  13  11       46.38      122.05    195.12 o 
   7  13  11       73.85       82.32    173.83 o 
   0  14  11      153.66       94.68     82.45 o 
   1  14  11       23.34       16.85     41.00 o 
   2  14  11        9.33       36.15     61.80 o 
   3  14  11       30.00       38.21     50.13 o 
   4  14  11        1.58       24.27     41.23 o 
   5  14  11      116.15      162.91    164.73 o 
   6  14  11      200.83      353.56    507.92 o 
  -4 -10  12       11.94       20.11     48.09 o 
  -3 -10  12       13.04       51.93     84.63 o 
  -2 -10  12        5.62       -8.36     44.99 o 
  -1 -10  12      226.47      187.11    278.72 o 
  -6  -9  12      134.42      208.76    165.24 o 
  -5  -9  12       45.70      120.77     94.89 o 
  -4  -9  12      124.60      111.67    117.43 o 
  -3  -9  12       58.63       53.50     67.07 o 
  -2  -9  12       21.22       68.50     80.79 o 
  -1  -9  12      200.52      202.99    220.64 o 
   0  -9  12       75.72       91.17    186.57 o 
   1  -9  12        2.91        9.39     26.55 o 
  -7  -8  12      305.86      365.92    322.66 o 
  -6  -8  12      169.28      249.01    182.21 o 
  -5  -8  12       34.28       44.81     56.04 o 
  -4  -8  12      759.39      814.22    436.81 o 
  -3  -8  12      269.28      222.02    235.30 o 
  -2  -8  12       20.62       29.36     79.22 o 
  -1  -8  12       10.89       35.60     82.46 o 
   0  -8  12      307.42      465.43    117.28 o 
   1  -8  12       26.46       24.98     55.37 o 
   2  -8  12        0.60       19.77     72.58 o 
  -7  -7  12      142.30      169.82    155.57 o 
  -6  -7  12      130.66       63.43     92.23 o 
  -5  -7  12       12.69       51.28     45.90 o 
  -4  -7  12        8.32       24.64     71.25 o 
  -3  -7  12      669.48      524.59    407.01 o 
  -2  -7  12      121.97       44.80     64.81 o 
  -1  -7  12        0.35       46.08     70.22 o 
   0  -7  12      494.91      647.28    461.69 o 
   1  -7  12      195.34      194.04    206.58 o 
   2  -7  12       15.30       14.84     33.58 o 
   3  -7  12       31.32       48.53     68.01 o 
  -8  -6  12       16.72       38.44     63.05 o 
  -7  -6  12       21.99       80.96     86.06 o 
  -6  -6  12        0.14       36.45     68.45 o 
  -5  -6  12      414.55      407.06    358.72 o 
  -4  -6  12       14.16       26.41    101.40 o 
  -3  -6  12       28.54       48.68     71.74 o 
  -2  -6  12      527.78      382.97    333.50 o 
  -1  -6  12      308.74      236.87    239.43 o 
   0  -6  12       60.21       48.49     90.63 o 
   1  -6  12     1415.90     1840.48    437.06 o 
   2  -6  12      414.72      407.27     92.68 o 
   3  -6  12       58.52       91.84     95.60 o 
   4  -6  12       13.64       32.85     58.03 o 
  -8  -5  12       61.74      241.20    163.95 o 
  -7  -5  12       20.77       84.43    103.61 o 
  -6  -5  12      411.67      436.47    422.45 o 
  -5  -5  12      168.50      420.49    323.71 o 
  -4  -5  12      101.97       86.30     94.81 o 
  -3  -5  12     1130.21      873.67    298.68 o 
  -2  -5  12      174.08      173.93    168.76 o 
  -1  -5  12      166.97      154.70    225.12 o 
   0  -5  12      855.70      783.64    184.45 o 
   2  -5  12      182.45      279.44    181.83 o 
   3  -5  12       59.05      155.03    138.86 o 
   4  -5  12      776.84     1249.12    435.39 o 
   5  -5  12       16.87       31.37    120.57 o 
  -8  -4  12       21.77       -3.54    164.09 o 
  -7  -4  12        2.02       24.29     97.76 o 
  -6  -4  12      112.17      159.27    193.11 o 
  -5  -4  12      417.11      425.11    327.50 o 
  -4  -4  12       54.52       82.66     96.09 o 
  -3  -4  12      308.73      208.05    238.10 o 
  -2  -4  12     1108.14      896.64    171.52 o 
  -1  -4  12      208.73      308.81    218.33 o 
   0  -4  12       37.96       29.67     21.41 o 
   1  -4  12      196.55      270.41    217.55 o 
   2  -4  12        1.84       21.21     47.61 o 
   3  -4  12      527.33      639.42    189.91 o 
   4  -4  12      523.90     1028.97    230.37 o 
   5  -4  12     1264.27     1972.42    291.99 o 
  -8  -3  12      116.81      134.93    200.68 o 
  -7  -3  12        3.93      -16.72    166.99 o 
  -6  -3  12       20.99       42.88     80.55 o 
  -5  -3  12      148.44      243.07    477.48 o 
  -4  -3  12       28.50       20.11    116.89 o 
  -3  -3  12       11.77       73.37    113.44 o 
  -2  -3  12     1304.14     1614.13    253.64 o 
  -1  -3  12      886.77      860.86    279.21 o 
   0  -3  12     1119.13      772.26     95.25 o 
   1  -3  12      844.29      726.95    134.26 o 
   2  -3  12        2.46       18.77     72.93 o 
   3  -3  12      609.59      807.13    210.32 o 
   4  -3  12      606.47      857.57    139.89 o 
   5  -3  12      886.11     1375.28    328.01 o 
   6  -3  12      381.93      706.29    269.62 o 
  -8  -2  12       70.56      165.22    256.59 o 
  -7  -2  12       37.30      105.82    142.16 o 
  -6  -2  12     1135.56     1321.01    831.83 o 
  -5  -2  12     1519.37     1998.33    991.89 o 
  -4  -2  12      686.67      757.97    623.87 o 
  -3  -2  12      197.07      209.19    229.79 o 
  -2  -2  12        0.54       45.98    111.18 o 
  -1  -2  12     4001.70     4647.04    970.05 o 
   0  -2  12     1935.06     1519.92    193.73 o 
   1  -2  12      918.75      928.70    218.90 o 
   2  -2  12      574.94      497.72    158.24 o 
   3  -2  12      180.81      194.69    128.59 o 
   4  -2  12      728.02     1204.20    248.23 o 
   5  -2  12      460.69      764.01    157.79 o 
   6  -2  12      285.08      536.09    577.20 o 
  -8  -1  12     1184.05      821.05    269.72 o 
  -7  -1  12      295.43      391.18    407.70 o 
  -6  -1  12       88.74       70.37    110.25 o 
  -5  -1  12       25.24       -2.41    165.47 o 
  -4  -1  12     1559.70     1789.44    649.05 o 
  -3  -1  12     1447.68     2124.85    996.26 o 
  -2  -1  12      942.34     1216.02    315.89 o 
  -1  -1  12       25.73       38.60    100.95 o 
   0  -1  12     3517.83     2714.69    856.22 o 
   1  -1  12     3503.69     3567.46    942.30 o 
   2  -1  12      485.54      448.31    105.82 o 
   3  -1  12      147.34      118.78     70.86 o 
   4  -1  12     1033.48     1175.97    283.01 o 
   5  -1  12      402.62      619.47    323.13 o 
   6  -1  12       93.67      177.92    132.43 o 
   7  -1  12       21.60       90.58    124.90 o 
  -8   0  12       31.46       42.24     99.80 o 
  -7   0  12       61.03       60.15    103.21 o 
  -6   0  12      597.46      501.75    363.22 o 
  -5   0  12      109.90      101.24     70.34 o 
  -4   0  12       89.97       66.35     56.37 o 
  -3   0  12      110.11      128.98    102.37 o 
  -2   0  12      144.84      170.87    152.99 o 
  -1   0  12      119.38       40.66     93.99 o 
   0   0  12     1382.74     1156.13    146.63 o 
   1   0  12     2201.00     2494.71    285.90 o 
   2   0  12     1494.66     1477.52    466.39 o 
   3   0  12      877.10      807.45    144.83 o 
   4   0  12       73.50       65.62     56.75 o 
   5   0  12      718.93      653.82    171.06 o 
   6   0  12      163.77      194.73    121.57 o 
   7   0  12       11.67       34.50     42.28 o 
  -8   1  12       12.57       23.95     64.43 o 
  -7   1  12       14.49       40.29     75.57 o 
  -6   1  12      685.78      570.90    441.68 o 
  -5   1  12        0.24       14.88     53.28 o 
  -4   1  12       10.25        6.41     73.95 o 
  -3   1  12      868.87      869.29    271.29 o 
  -2   1  12      255.28      303.54     98.87 o 
  -1   1  12       27.38        9.05     44.38 o 
   0   1  12      258.22      165.62     91.97 o 
   1   1  12      977.07      922.42    399.24 o 
   2   1  12      219.10      253.81    164.15 o 
   3   1  12      900.10      761.90    151.88 o 
   4   1  12     1127.01      974.15    145.45 o 
   5   1  12        6.18       13.52     54.97 o 
   6   1  12      122.54      122.53    104.82 o 
   7   1  12      296.89      365.77     83.31 o 
   8   1  12      324.73      570.52    226.35 o 
  -8   2  12       21.64       69.58    103.46 o 
  -7   2  12       17.61       18.88     56.03 o 
  -6   2  12      235.51      146.97    169.85 o 
  -5   2  12       90.66      107.36     88.16 o 
  -4   2  12      439.58      337.48    237.81 o 
  -3   2  12       69.95       74.68     63.69 o 
  -2   2  12       79.24       52.79     39.75 o 
  -1   2  12      342.65      395.37    181.52 o 
   0   2  12      622.21      676.97    218.32 o 
   1   2  12      828.87      839.67    253.86 o 
   2   2  12      233.06      260.08    160.93 o 
   3   2  12      293.73      243.19    163.82 o 
   4   2  12      935.51      915.18    152.19 o 
   5   2  12      739.63      845.03    251.67 o 
   6   2  12      124.58      171.89     95.14 o 
   7   2  12       11.51       11.43     37.01 o 
   8   2  12      198.47      273.99    114.63 o 
  -7   3  12      125.57       86.70     90.71 o 
  -6   3  12       29.68       40.63     57.29 o 
  -5   3  12      671.51      632.11    161.74 o 
  -4   3  12      200.12      139.28    118.36 o 
  -3   3  12       32.10       46.51     54.81 o 
  -2   3  12        0.70       20.52     53.83 o 
  -1   3  12      201.20      250.30    143.10 o 
   0   3  12      164.50      129.33     84.03 o 
   1   3  12      796.63      685.85    161.28 o 
   2   3  12       84.26       94.62     78.49 o 
   3   3  12     1397.01     1550.48    222.33 o 
   4   3  12      176.37      187.14     97.07 o 
   5   3  12     1452.87     2043.44    432.34 o 
   6   3  12      469.82      640.13    366.11 o 
   7   3  12        5.71       20.22     36.47 o 
   8   3  12       59.57       38.57     73.99 o 
  -7   4  12      215.49      134.33    158.87 o 
  -6   4  12      181.34      185.27    226.26 o 
  -5   4  12        0.57       12.65     61.26 o 
  -4   4  12        3.85       31.78     63.01 o 
  -3   4  12     1406.84     1530.17    192.06 o 
  -2   4  12      835.01      982.82    339.16 o 
  -1   4  12      563.77      648.35    187.51 o 
   0   4  12       33.52       47.42     47.49 o 
   1   4  12      156.32      147.15     73.15 o 
   2   4  12      426.68      436.29     53.30 o 
   3   4  12       11.90       41.65     55.48 o 
   4   4  12        2.21       20.44     37.68 o 
   5   4  12      575.16      531.34    120.25 o 
   6   4  12      195.39      285.92    147.26 o 
   7   4  12       93.03      155.27     92.88 o 
   8   4  12      144.82      188.83     70.67 o 
  -7   5  12      136.78       48.19     53.43 o 
  -6   5  12      884.42      514.00    136.99 o 
  -5   5  12     1348.73     1199.51    258.45 o 
  -4   5  12      112.17       38.63     43.70 o 
  -3   5  12      928.56      990.85    350.74 o 
  -2   5  12     2912.60     3165.88    252.73 o 
  -1   5  12      868.53      991.99    330.35 o 
   0   5  12     1777.50     1693.75    225.17 o 
   1   5  12      619.45      608.07    110.09 o 
   2   5  12    10047.94    10133.22    443.33 o 
   3   5  12      401.54      329.30     93.90 o 
   4   5  12      867.80      808.46    119.60 o 
   5   5  12      132.82       87.90     74.79 o 
   6   5  12       16.54       34.99     58.82 o 
   7   5  12       43.19      169.71    109.30 o 
   8   5  12        0.77       22.55     71.06 o 
  -6   6  12       61.67       32.44     42.23 o 
  -5   6  12       10.67       24.45     49.95 o 
  -4   6  12      133.31      103.17     62.39 o 
  -3   6  12      234.25      271.99    133.46 o 
  -2   6  12     2416.85     2513.02    312.06 o 
  -1   6  12     5985.71     6321.85    880.45 o 
   0   6  12       52.23       49.48     43.12 o 
   1   6  12       10.17      -18.69     54.06 o 
   2   6  12     6062.27     6428.94    457.57 o 
   3   6  12     2766.49     3119.67    294.45 o 
   4   6  12     1259.58     1102.54    213.10 o 
   5   6  12       12.80       13.96     58.27 o 
   6   6  12       43.00       54.73     64.49 o 
   7   6  12      162.17      183.48    172.77 o 
   8   6  12       17.97       56.29     71.44 o 
  -6   7  12        0.17       11.65     40.37 o 
  -5   7  12      241.90      153.65    157.59 o 
  -4   7  12      231.12      112.81     76.91 o 
  -3   7  12       60.85       62.16     50.61 o 
  -2   7  12      739.97      679.16    146.53 o 
  -1   7  12     1702.23     1721.46    210.68 o 
   0   7  12     2863.02     2751.83    185.45 o 
   1   7  12      182.14      173.13     76.08 o 
   2   7  12      163.35      154.71     81.62 o 
   3   7  12     1267.75     1003.65    278.19 o 
   4   7  12      400.54      396.05    459.38 o 
   5   7  12      394.87      311.47    239.80 o 
   6   7  12       59.10       97.11     70.83 o 
   7   7  12      289.55      408.88    230.67 o 
   8   7  12      162.07      278.22    125.34 o 
  -5   8  12       22.68       12.52     75.28 o 
  -4   8  12        8.43       13.46     36.12 o 
  -3   8  12       11.36       28.41     63.16 o 
  -2   8  12       40.57       32.05     40.82 o 
  -1   8  12        7.49       30.72     49.89 o 
   0   8  12      100.33      138.96     66.13 o 
   1   8  12        0.94       15.62     31.29 o 
   2   8  12      553.13      531.85     97.44 o 
   3   8  12      126.82      144.19     78.90 o 
   4   8  12     2061.54     2134.61    326.88 o 
   5   8  12      683.00      680.66    148.60 o 
   6   8  12      622.75      726.25    139.99 o 
   7   8  12      141.07      156.87    131.45 o 
   8   8  12       58.73      200.82     99.55 o 
  -5   9  12      287.81      140.68    158.61 o 
  -4   9  12      389.63      291.71    189.43 o 
  -3   9  12     1258.59     1210.19    235.65 o 
  -2   9  12      405.79      426.47    234.92 o 
  -1   9  12      304.79      247.83    105.79 o 
   0   9  12      606.68      512.03    187.46 o 
   1   9  12        1.76       37.95     34.76 o 
   2   9  12      239.08      192.75    100.89 o 
   3   9  12      154.41      101.27     69.49 o 
   4   9  12        6.59       96.77    121.75 o 
   5   9  12      521.67      725.19    211.87 o 
   6   9  12      835.97     1011.32    185.10 o 
   7   9  12     1002.44     1213.46    290.13 o 
   8   9  12        3.04       21.65     48.84 o 
  -4  10  12      419.81      269.88    201.20 o 
  -3  10  12        5.90       52.40     57.13 o 
  -2  10  12      137.60      170.58     97.60 o 
  -1  10  12      495.75      465.91    183.29 o 
   0  10  12      163.56      177.19    101.89 o 
   1  10  12     1271.00     1165.18    193.78 o 
   2  10  12       39.29       57.72     44.19 o 
   3  10  12       29.39        2.18     20.55 o 
   4  10  12       50.32       61.52    136.61 o 
   5  10  12     1148.66     1105.74    200.86 o 
   6  10  12      190.98      346.16    233.77 o 
   7  10  12      545.88      879.40    125.21 o 
   8  10  12      260.95      438.64    160.20 o 
  -3  11  12       89.43       64.53     63.82 o 
  -2  11  12      388.81      435.22    265.98 o 
  -1  11  12        1.03       22.21     34.96 o 
   0  11  12      209.67      195.08    113.90 o 
   1  11  12      522.91      696.20    161.28 o 
   2  11  12      522.54      407.38    166.37 o 
   3  11  12       73.86       62.57     38.94 o 
   4  11  12       93.47       97.98     57.22 o 
   5  11  12      192.00      120.40     92.89 o 
   6  11  12      911.34      835.68    229.74 o 
   7  11  12       92.03      130.25     85.14 o 
  -2  12  12       96.78       87.97     60.68 o 
  -1  12  12       25.06        9.51     31.52 o 
   0  12  12       51.08       80.04     56.95 o 
   1  12  12       20.97       26.64     28.25 o 
   2  12  12     2278.58     2482.04    455.71 o 
   3  12  12     1040.28     1001.18    194.67 o 
   4  12  12       11.66       15.16     43.35 o 
   5  12  12       12.48       23.48     30.82 o 
   6  12  12      514.19      497.28     92.26 o 
   7  12  12      180.56      307.68    442.71 o 
  -1  13  12      155.68      130.13    136.55 o 
   0  13  12       32.30       34.42     62.43 o 
   1  13  12        0.24       15.89     38.29 o 
   2  13  12       11.36       24.52     50.20 o 
   3  13  12      671.74      569.78    106.78 o 
   4  13  12      261.56      247.42    193.01 o 
   5  13  12      295.33      335.12    337.28 o 
   6  13  12        7.01       16.97     88.07 o 
   1  14  12        1.37       14.68     31.24 o 
   2  14  12        9.99       37.02     44.49 o 
   3  14  12       68.90       55.40     49.87 o 
   4  14  12        4.82       15.56     47.23 o 
   5  14  12       15.30       64.12    122.79 o 
  -5  -9  13      338.80      378.25    437.16 o 
  -4  -9  13        3.97       22.42     86.89 o 
  -3  -9  13       37.72       40.08     92.79 o 
  -2  -9  13       95.29      195.07    201.02 o 
  -1  -9  13      502.79      461.84    258.51 o 
   0  -9  13       78.66      103.81    103.95 o 
  -6  -8  13      573.04      698.22    620.58 o 
  -5  -8  13      635.16     1159.82    218.48 o 
  -4  -8  13        3.26       46.32     83.69 o 
  -3  -8  13      494.22      361.72    270.60 o 
  -2  -8  13        7.73       92.50     86.79 o 
  -1  -8  13        1.32       19.42     94.02 o 
   0  -8  13        0.41      -12.05     86.84 o 
   1  -8  13        8.48       20.55     42.34 o 
  -6  -7  13       95.60      116.98    220.30 o 
  -5  -7  13      417.79      496.36    534.86 o 
  -4  -7  13      205.46      426.39    490.36 o 
  -3  -7  13      108.91      102.18    149.39 o 
  -2  -7  13      159.37      125.84    117.77 o 
  -1  -7  13      104.90      217.45    199.15 o 
   0  -7  13      104.33      113.25    134.64 o 
   1  -7  13        0.56       48.98     95.99 o 
   2  -7  13      107.22      165.68    143.02 o 
  -7  -6  13       10.72       24.49    118.66 o 
  -6  -6  13      289.70      311.71    454.66 o 
  -5  -6  13       52.54       79.96    117.23 o 
  -4  -6  13       77.46      116.69    161.59 o 
  -3  -6  13        1.91       45.44     63.09 o 
  -2  -6  13      512.48      594.41    532.95 o 
  -1  -6  13      419.24      478.07    435.58 o 
   0  -6  13       16.59       -7.13     99.48 o 
   1  -6  13       50.29       33.88     71.11 o 
   2  -6  13      283.91      273.49    162.94 o 
   3  -6  13      222.89      407.31    518.74 o 
  -7  -5  13     1200.84     2250.10    588.96 o 
  -6  -5  13        2.93        5.95     69.88 o 
  -5  -5  13       84.35       -7.18    148.36 o 
  -4  -5  13      709.35     1259.84    749.07 o 
  -3  -5  13       83.60       96.33    130.31 o 
  -2  -5  13        5.86       40.42     70.02 o 
  -1  -5  13      142.24      110.10     97.12 o 
   0  -5  13        8.80       57.39     62.35 o 
   1  -5  13        8.06       21.10     43.08 o 
   2  -5  13       20.70       28.53     43.02 o 
   3  -5  13       72.50      104.46     71.65 o 
   4  -5  13       81.55      202.10    263.33 o 
  -8  -4  13      112.56      116.89    254.38 o 
  -7  -4  13      476.00      684.50    652.59 o 
  -6  -4  13      678.65      916.45    558.12 o 
  -5  -4  13      238.93      459.43    456.92 o 
  -4  -4  13      140.68      113.79    149.00 o 
  -3  -4  13     1887.42     2800.95    597.96 o 
  -2  -4  13     2500.98     2922.80    640.15 o 
  -1  -4  13       70.38      108.63    128.39 o 
   0  -4  13      314.75      245.13    219.17 o 
   1  -4  13      176.45      171.59    111.77 o 
   2  -4  13      182.78      201.71    106.21 o 
   3  -4  13       16.33       16.99     38.49 o 
   4  -4  13       65.91      103.62     94.35 o 
   5  -4  13       50.20      110.99    154.06 o 
  -8  -3  13      194.62      137.59    282.46 o 
  -7  -3  13       75.80      117.92    197.09 o 
  -6  -3  13     1721.54     2972.37    693.79 o 
  -5  -3  13      562.50      522.18    529.46 o 
  -4  -3  13      559.89      632.43    458.40 o 
  -3  -3  13      217.27      148.95    230.08 o 
  -2  -3  13     1973.53     2503.10    521.05 o 
  -1  -3  13      819.96      588.27    394.52 o 
   0  -3  13      650.31      500.89    469.07 o 
   1  -3  13       32.00       65.64     47.69 o 
   2  -3  13      398.14      377.87    182.89 o 
   3  -3  13       14.28       48.79     81.15 o 
   4  -3  13       26.87       40.63     51.34 o 
   5  -3  13        2.54      -11.75    103.02 o 
  -8  -2  13        0.61       32.65    164.19 o 
  -7  -2  13      158.44      169.26    209.58 o 
  -6  -2  13     1426.59     1972.17    517.51 o 
  -5  -2  13      507.24      315.79    373.38 o 
  -4  -2  13      452.44      573.76    543.32 o 
  -3  -2  13      281.34      293.57    323.27 o 
  -2  -2  13      163.78      189.96    226.69 o 
  -1  -2  13     2148.50     1212.07    677.44 o 
   0  -2  13       54.57       42.59     28.14 o 
   1  -2  13      330.50       22.46    117.30 o 
   2  -2  13      323.44      389.35    247.95 o 
   3  -2  13      921.83     1079.34    270.21 o 
   4  -2  13       92.26      101.42     69.92 o 
   5  -2  13       39.28       72.16     79.41 o 
   6  -2  13      108.82       71.15    123.72 o 
  -8  -1  13      372.65      181.39    218.67 o 
  -7  -1  13       49.74       54.79     81.47 o 
  -6  -1  13      310.66      304.24    358.08 o 
  -5  -1  13      318.96      417.49    343.92 o 
  -4  -1  13      204.36      134.29    112.02 o 
  -3  -1  13      110.19      102.18    163.40 o 
  -2  -1  13       27.29       59.50     89.10 o 
  -1  -1  13        5.75       39.73    101.40 o 
   0  -1  13        3.72       13.11     10.71 o 
   1  -1  13       92.47       87.83     78.42 o 
   2  -1  13       82.15      122.53     81.23 o 
   3  -1  13      781.57     1103.00    274.12 o 
   4  -1  13       27.64       32.52     44.45 o 
   5  -1  13        1.11       -9.27     64.57 o 
   6  -1  13       58.76       67.51     49.28 o 
  -8   0  13      705.84      571.54    570.26 o 
  -7   0  13       15.20      -26.96    101.75 o 
  -6   0  13      152.79      201.86    157.62 o 
  -5   0  13     1063.22      725.28    225.83 o 
  -4   0  13      402.24      428.76    147.31 o 
  -3   0  13       10.74       27.35     50.41 o 
  -2   0  13       72.48       68.85    110.68 o 
  -1   0  13        3.30       29.29     53.62 o 
   0   0  13      216.71       68.66     76.11 o 
   1   0  13      129.73      169.98    101.23 o 
   2   0  13      107.60      104.03     77.27 o 
   3   0  13       65.13       61.66    182.19 o 
   4   0  13        4.57       12.27     44.41 o 
   5   0  13       37.64       24.09     39.96 o 
   6   0  13       43.14       53.63     50.97 o 
   7   0  13        2.71       61.32    116.79 o 
  -7   1  13      143.36       98.91    104.92 o 
  -6   1  13      483.06      469.62    315.18 o 
  -5   1  13        3.44        5.92     92.46 o 
  -4   1  13       91.13      139.90     89.18 o 
  -3   1  13       77.30      110.13     85.37 o 
  -2   1  13      109.90      122.87    100.94 o 
  -1   1  13      102.95       87.91     67.93 o 
   0   1  13      504.80      447.47    120.90 o 
   1   1  13       31.78       30.68     46.57 o 
   2   1  13      375.25      288.29    150.13 o 
   3   1  13       24.06       43.27     74.24 o 
   4   1  13      147.25      206.72    121.95 o 
   5   1  13      451.75      450.33    258.95 o 
   6   1  13       18.14       16.35     44.87 o 
   7   1  13       55.82       95.83     82.66 o 
  -7   2  13      177.54      128.75    113.98 o 
  -6   2  13      400.66      356.69    323.05 o 
  -5   2  13      908.89      606.21    231.29 o 
  -4   2  13      355.47      290.07    137.59 o 
  -3   2  13       27.93       56.96     57.04 o 
  -2   2  13      166.10      107.58     67.19 o 
  -1   2  13      888.21     1206.34    220.56 o 
   0   2  13      179.28      120.46     69.57 o 
   1   2  13      124.94       94.09     34.45 o 
   2   2  13     1486.74     1881.81    428.55 o 
   3   2  13      114.23       90.25     79.22 o 
   4   2  13      259.80      199.06    120.93 o 
   5   2  13       10.43       24.78     59.28 o 
   6   2  13        2.55       13.59     63.20 o 
   7   2  13        7.81        7.95     46.28 o 
  -7   3  13       73.60       39.19     80.33 o 
  -6   3  13        5.31       67.77     85.59 o 
  -5   3  13     3719.19     3403.79    547.33 o 
  -4   3  13     3197.10     3350.84    524.09 o 
  -3   3  13       48.51       69.24     56.30 o 
  -2   3  13      215.07      249.69    152.83 o 
  -1   3  13      231.18      208.51    144.50 o 
   0   3  13     1694.17     1607.24    758.39 o 
   1   3  13       39.30       42.48     27.29 o 
   2   3  13       32.05       26.83     75.47 o 
   3   3  13       42.84      135.11     90.68 o 
   4   3  13       48.36      103.26     65.99 o 
   5   3  13      181.22      189.93    113.57 o 
   6   3  13      349.07      547.59    187.14 o 
   7   3  13       77.74      143.05     85.91 o 
   8   3  13       16.54       41.93     56.46 o 
  -7   4  13      211.49      118.92    111.23 o 
  -6   4  13       96.90       51.42     65.65 o 
  -5   4  13      499.12      464.96    244.30 o 
  -4   4  13     3786.26     3986.94    285.39 o 
  -3   4  13     2614.44     2996.91    467.18 o 
  -2   4  13       26.74       74.55     53.78 o 
  -1   4  13      844.83     1122.24    245.73 o 
   0   4  13     1140.59     1036.31    161.97 o 
   1   4  13     4823.96     3856.28    426.51 o 
   2   4  13     1241.54     1135.70    129.91 o 
   3   4  13        4.45       -4.68     77.75 o 
   4   4  13     1356.00     1493.53    433.05 o 
   5   4  13        5.25        6.25     58.09 o 
   6   4  13      401.26      466.64    301.30 o 
   7   4  13        9.85       39.64     74.18 o 
   8   4  13       69.68      125.42    188.27 o 
  -6   5  13       13.77      -23.17     72.25 o 
  -5   5  13     1001.64      751.17    265.51 o 
  -4   5  13      549.42      532.62    292.02 o 
  -3   5  13     1247.44     1344.91    278.01 o 
  -2   5  13      152.87      101.72     72.57 o 
  -1   5  13       30.83       34.74     52.43 o 
   0   5  13      595.79      628.68    202.30 o 
   1   5  13     7791.58     7688.12    868.39 o 
   2   5  13     1612.99     1542.18    103.62 o 
   3   5  13       63.24       28.77     43.67 o 
   4   5  13      363.40      624.90    615.76 o 
   5   5  13      181.14      179.30    136.10 o 
   6   5  13        1.08       37.47     49.60 o 
   7   5  13      288.32      309.62    231.81 o 
   8   5  13       13.78       24.44     46.02 o 
  -6   6  13      107.57      101.34     72.62 o 
  -5   6  13     1306.63     1163.23    296.71 o 
  -4   6  13     2975.88     2979.39    420.03 o 
  -3   6  13     2502.88     2174.99    342.26 o 
  -2   6  13     1460.74     1487.52    257.34 o 
  -1   6  13      550.16      624.20    186.33 o 
   0   6  13      242.31      257.37    107.87 o 
   1   6  13      397.64      423.53    155.06 o 
   2   6  13      588.41      567.48     59.82 o 
   3   6  13      414.82      378.54    141.57 o 
   4   6  13       87.89      109.23     79.78 o 
   5   6  13      402.57      485.72    252.43 o 
   6   6  13      117.28       80.29     63.02 o 
   7   6  13       20.07       65.85     56.25 o 
   8   6  13       44.91       70.53     70.74 o 
  -5   7  13       56.67       64.42     47.43 o 
  -4   7  13     1392.67     1187.98    225.28 o 
  -3   7  13      342.91      354.52    176.95 o 
  -2   7  13      815.54      806.60    164.99 o 
  -1   7  13     1265.05     1273.59    276.40 o 
   0   7  13       33.40       32.49     44.53 o 
   1   7  13      479.91      426.33     85.99 o 
   2   7  13      474.46      411.50    178.11 o 
   3   7  13      249.99      244.98     82.12 o 
   4   7  13      594.22      640.91    171.38 o 
   5   7  13      500.34      497.87    128.65 o 
   6   7  13       59.27       69.10     61.02 o 
   7   7  13       70.84       81.66     68.75 o 
   8   7  13        0.38       30.92     50.11 o 
  -5   8  13      584.03      289.85    262.38 o 
  -4   8  13       15.48       31.22     76.75 o 
  -3   8  13       29.19       96.79     54.71 o 
  -2   8  13      412.86      360.08    188.39 o 
  -1   8  13      153.15      216.13     97.03 o 
   0   8  13      232.65      213.63    104.33 o 
   1   8  13       56.86       59.58     49.68 o 
   2   8  13       32.74       31.58     27.54 o 
   3   8  13       78.92       48.11     40.48 o 
   4   8  13      504.23      589.91    116.08 o 
   5   8  13      207.05      147.31     91.56 o 
   6   8  13      476.24      587.95    148.28 o 
   7   8  13        0.02       32.24     46.20 o 
   8   8  13       66.17      107.52     89.97 o 
  -4   9  13       37.88       21.19     55.11 o 
  -3   9  13       16.94       26.23     38.64 o 
  -2   9  13       52.20       80.17     73.56 o 
  -1   9  13     1881.97     1972.68    292.09 o 
   0   9  13     1607.41     1533.88    239.94 o 
   1   9  13      212.82      240.34    150.66 o 
   2   9  13      245.27      231.36     94.48 o 
   3   9  13       76.93       59.00     38.76 o 
   4   9  13      335.75      283.09    154.98 o 
   5   9  13      259.34      226.47    186.33 o 
   6   9  13       53.37      105.56    135.92 o 
   7   9  13       71.31       53.88     53.73 o 
   8   9  13       16.45       87.19     74.78 o 
  -4  10  13      773.73      768.42    277.67 o 
  -3  10  13      139.04      126.54     94.13 o 
  -2  10  13      133.12      127.50    103.17 o 
  -1  10  13       46.73       33.18     32.06 o 
   0  10  13      805.59      931.54    384.90 o 
   1  10  13     1431.04     1331.62    187.04 o 
   2  10  13      491.83      420.30    169.62 o 
   3  10  13      105.70      100.77     63.10 o 
   4  10  13      958.78      985.74    192.87 o 
   5  10  13        2.30        9.38     59.90 o 
   6  10  13      266.09      370.30    243.78 o 
   7  10  13       96.06       99.45     93.11 o 
  -3  11  13      451.91      546.16    225.46 o 
  -2  11  13      339.79      312.47    182.69 o 
  -1  11  13      479.99      497.84    246.31 o 
   0  11  13      161.15      139.14     72.81 o 
   1  11  13      557.01      412.58    233.54 o 
   2  11  13       88.18       91.14     61.13 o 
   3  11  13       64.65       44.59     32.78 o 
   4  11  13      169.95      182.33     94.61 o 
   5  11  13      775.02      609.73    127.21 o 
   6  11  13        4.08       29.58     39.72 o 
   7  11  13        1.85       65.20     68.94 o 
  -2  12  13       68.82       76.96     69.58 o 
  -1  12  13      174.18      183.23    121.91 o 
   0  12  13      280.74      262.81    160.79 o 
   1  12  13       59.72       58.23     32.34 o 
   2  12  13       27.49       37.51     31.22 o 
   3  12  13        1.01       16.18     53.75 o 
   4  12  13      131.07       45.73     48.66 o 
   5  12  13       32.62       38.81     35.97 o 
   6  12  13       14.72       36.94     51.64 o 
   0  13  13      122.18      118.62     95.46 o 
   1  13  13      352.45      273.63    201.69 o 
   2  13  13       57.34       31.28     46.49 o 
   3  13  13      130.94      156.33    118.63 o 
   4  13  13        9.71       42.85     44.13 o 
   5  13  13      111.77      163.45    160.80 o 
   2  14  13       73.75       51.82     47.66 o 
   3  14  13       20.90       30.59     34.75 o 
  -5  -8  14      273.23      340.19    333.74 o 
  -4  -8  14      122.00      118.61    147.82 o 
  -3  -8  14       16.59       31.03     77.40 o 
  -2  -8  14      403.39      568.55    140.64 o 
  -1  -8  14      140.03      314.42    247.05 o 
   0  -8  14      263.43      327.45    211.79 o 
  -6  -7  14       45.27       76.51    180.91 o 
  -5  -7  14        5.86       67.91    124.31 o 
  -4  -7  14      539.09      729.50    737.81 o 
  -3  -7  14       17.92       20.85     66.19 o 
  -2  -7  14      319.83      260.72    208.05 o 
  -1  -7  14      268.60      386.06    291.85 o 
   0  -7  14      274.98      313.63    339.15 o 
   1  -7  14       28.41       60.71     48.35 o 
  -6  -6  14        2.01       17.56    107.00 o 
  -5  -6  14        0.70       -7.87    117.87 o 
  -4  -6  14      240.75      211.55    223.15 o 
  -3  -6  14       75.99       58.47    111.87 o 
  -2  -6  14      437.10      401.90    290.91 o 
  -1  -6  14        1.84       10.57     69.78 o 
   0  -6  14       14.13       24.24     49.86 o 
   1  -6  14      365.63      422.24    118.96 o 
   2  -6  14       38.02       82.28     48.98 o 
   3  -6  14        0.24       28.23     68.55 o 
  -7  -5  14      190.88      197.48    201.51 o 
  -6  -5  14      244.79      243.36    403.18 o 
  -5  -5  14       17.30       52.96     98.10 o 
  -4  -5  14      116.57      270.75    241.94 o 
  -3  -5  14        9.09       28.52     74.01 o 
  -2  -5  14        8.53       -6.59     65.84 o 
  -1  -5  14      777.17      758.61    502.12 o 
   0  -5  14      959.17     1098.74    290.62 o 
   1  -5  14        5.54       44.99     60.09 o 
   2  -5  14      367.33      543.14    186.90 o 
   3  -5  14      143.06      202.49    178.42 o 
  -7  -4  14      138.29      139.31    180.57 o 
  -6  -4  14       24.26       26.26    101.35 o 
  -5  -4  14        0.09       -9.39    132.77 o 
  -4  -4  14      272.96      221.48    248.18 o 
  -3  -4  14      196.18      194.73    180.57 o 
  -2  -4  14       83.70       90.14     67.47 o 
  -1  -4  14      272.05      261.85    205.10 o 
   0  -4  14      870.38      837.87    530.34 o 
   1  -4  14      172.28      261.79    195.78 o 
   2  -4  14       26.54       63.73     50.56 o 
   3  -4  14      208.40      284.79    251.40 o 
   4  -4  14      505.68     1050.95    263.47 o 
  -7  -3  14      138.86      136.46    219.76 o 
  -6  -3  14     1037.43     1297.36    600.41 o 
  -5  -3  14      129.47      125.84    225.66 o 
  -4  -3  14      157.99      151.90    149.98 o 
  -3  -3  14      111.89      152.69    189.47 o 
  -2  -3  14      494.80      501.62    531.32 o 
  -1  -3  14      620.26      606.81    429.44 o 
   0  -3  14     1000.82      797.60    219.32 o 
   1  -3  14      671.67      788.28    285.65 o 
   2  -3  14        3.76       21.70     59.01 o 
   3  -3  14      230.03      320.30    251.19 o 
   4  -3  14       65.70      116.28    135.93 o 
   5  -3  14      670.95      900.96    313.93 o 
  -7  -2  14      427.28      363.94    318.16 o 
  -6  -2  14      231.69      186.27    234.61 o 
  -5  -2  14     2385.53     2924.27    899.34 o 
  -4  -2  14      694.74      710.51    676.34 o 
  -3  -2  14      321.37      382.03    564.66 o 
  -2  -2  14       22.55       48.68     85.51 o 
  -1  -2  14     1415.94     1065.84    602.72 o 
   0  -2  14      691.48      619.10    363.15 o 
   1  -2  14      355.11      389.88    244.32 o 
   2  -2  14        0.41        5.54     58.54 o 
   3  -2  14      245.08      360.09    231.63 o 
   4  -2  14      169.86      280.06    171.66 o 
   5  -2  14      133.23      210.40    150.68 o 
  -7  -1  14       13.78       46.25     75.30 o 
  -6  -1  14      113.29      147.16    145.46 o 
  -5  -1  14      595.11      829.32    379.13 o 
  -4  -1  14     1893.03     2269.38    849.43 o 
  -3  -1  14      718.83     1202.20    667.00 o 
  -2  -1  14      435.99      513.47    330.20 o 
  -1  -1  14     1366.00     1281.89    240.17 o 
   0  -1  14     2429.38      395.26    795.04 o 
   1  -1  14      448.83      428.00    287.96 o 
   2  -1  14      704.92      631.68    113.04 o 
   3  -1  14       58.12       65.97     52.13 o 
   4  -1  14       23.27      123.03    120.85 o 
   5  -1  14       37.03       76.92     85.82 o 
   6  -1  14        0.90       19.41     26.31 o 
  -7   0  14      119.95      124.15    132.92 o 
  -6   0  14        7.73        4.63     80.77 o 
  -5   0  14      486.20      397.77    240.51 o 
  -4   0  14      843.19      656.33    306.34 o 
  -3   0  14      347.24      336.20    236.19 o 
  -2   0  14      121.41       77.55     77.78 o 
  -1   0  14      169.42       28.00    103.51 o 
   0   0  14     2688.62     1592.67   1357.18 o 
   1   0  14     1419.62     1895.95    579.12 o 
   2   0  14      493.44      709.87    371.54 o 
   3   0  14      416.78      489.72    343.53 o 
   4   0  14      810.81      812.62    193.60 o 
   5   0  14      280.93      312.27    208.40 o 
   6   0  14       20.28       89.22     83.00 o 
  -7   1  14       23.49       56.55     80.13 o 
  -6   1  14      106.08      119.94    170.05 o 
  -5   1  14      496.92      430.62    281.03 o 
  -4   1  14      640.00      564.56    153.23 o 
  -3   1  14      273.84      213.03    211.71 o 
  -2   1  14        8.12       10.73     33.83 o 
  -1   1  14      131.22      131.71     93.01 o 
   0   1  14      212.80      163.51     81.58 o 
   1   1  14     2208.19     2528.92    872.86 o 
   2   1  14     1108.63     1513.52    480.88 o 
   3   1  14     2414.94     2026.15   1069.26 o 
   4   1  14       45.32       69.33     62.10 o 
   5   1  14       54.44       62.50     51.62 o 
   6   1  14      618.48      670.52    114.94 o 
   7   1  14      193.30      364.66    301.22 o 
  -7   2  14      569.81      262.68    249.53 o 
  -6   2  14      114.40      170.71    141.48 o 
  -5   2  14       65.13        7.88     83.75 o 
  -4   2  14      622.96      613.71    163.10 o 
  -3   2  14        7.04       59.40     53.57 o 
  -2   2  14      101.65       98.46     67.24 o 
  -1   2  14       85.25       41.78     52.73 o 
   0   2  14     1572.15     1744.93    484.68 o 
   1   2  14      288.05      195.87     72.41 o 
   2   2  14      543.23      553.96    254.42 o 
   3   2  14     1009.84     1311.56    342.90 o 
   4   2  14     3493.95     5614.60   1225.78 o 
   5   2  14      239.20      360.11    250.89 o 
   6   2  14        9.56       33.48     62.64 o 
   7   2  14      213.43      315.20    269.24 o 
  -7   3  14       47.42       49.84    119.17 o 
  -6   3  14        4.64      -11.10     94.38 o 
  -5   3  14      469.33      377.26    335.03 o 
  -4   3  14      379.14      314.15    297.84 o 
  -3   3  14      195.02      152.64     76.66 o 
  -2   3  14      374.53      416.48    253.24 o 
  -1   3  14      447.10      488.31    151.06 o 
   0   3  14      760.07      602.87    191.17 o 
   1   3  14     2961.05     2464.04    714.06 o 
   2   3  14       42.27       37.40     79.61 o 
   3   3  14       82.90      123.42     92.59 o 
   4   3  14     1450.51     1937.45    594.51 o 
   5   3  14     1124.86     1401.00    240.34 o 
   6   3  14       25.20       64.98     68.71 o 
   7   3  14        7.77       38.32     33.36 o 
  -6   4  14       89.17       57.50     88.63 o 
  -5   4  14      122.80      188.25    145.00 o 
  -4   4  14        2.02       26.62     59.08 o 
  -3   4  14      400.46      265.07    155.20 o 
  -2   4  14        0.10       42.10     50.55 o 
  -1   4  14      470.04      600.16    218.57 o 
   0   4  14     1054.81     1005.11    147.66 o 
   1   4  14      516.49      544.06    116.97 o 
   2   4  14        1.39       30.78     66.11 o 
   3   4  14       13.70       26.38     46.20 o 
   4   4  14       62.35       62.06     56.65 o 
   5   4  14      493.89      805.71    252.06 o 
   6   4  14      324.03      463.98    265.89 o 
   7   4  14        7.06       24.74     74.39 o 
  -6   5  14      647.58      277.42    245.78 o 
  -5   5  14        0.37       30.87     45.46 o 
  -4   5  14       11.90       44.69     85.10 o 
  -3   5  14     1093.29     1071.49    410.89 o 
  -2   5  14     1675.89     1771.68    300.50 o 
  -1   5  14       58.43      166.31    109.34 o 
   0   5  14     1406.34     1451.05    272.96 o 
   1   5  14     1030.46      938.76    186.69 o 
   2   5  14     1317.10     1207.18    148.29 o 
   3   5  14      830.64      699.53    307.08 o 
   4   5  14      127.17      163.21    142.01 o 
   5   5  14       29.90       15.48     54.70 o 
   6   5  14       50.16       68.21     56.15 o 
   7   5  14       17.25       69.33     73.48 o 
  -6   6  14      175.07       92.28     90.62 o 
  -5   6  14       86.48       76.65     72.83 o 
  -4   6  14       25.04       45.52     48.03 o 
  -3   6  14      111.61      151.31    100.82 o 
  -2   6  14     1538.08     1520.00    271.18 o 
  -1   6  14       11.37       37.32     46.41 o 
   0   6  14        9.62       17.21     30.22 o 
   1   6  14      706.89      682.35    154.65 o 
   2   6  14     1844.32     1759.91    237.00 o 
   3   6  14     2733.66     3065.75    450.29 o 
   4   6  14      196.22      271.58    188.32 o 
   5   6  14       46.80       81.67     57.30 o 
   6   6  14        4.44       27.23     41.41 o 
   7   6  14       17.29       37.15     73.23 o 
  -5   7  14        4.93        4.15     53.05 o 
  -4   7  14      230.01      178.29    116.04 o 
  -3   7  14       19.95       41.14     48.17 o 
  -2   7  14      305.26      349.01    183.47 o 
  -1   7  14      685.27      703.34    306.92 o 
   0   7  14      390.35      369.10    123.50 o 
   1   7  14       16.32       17.76     35.86 o 
   2   7  14      840.11      922.23     91.72 o 
   3   7  14      568.79      330.77    109.04 o 
   4   7  14      156.22      150.50    123.02 o 
   5   7  14       48.66       39.74     53.73 o 
   6   7  14      147.77      171.05    139.66 o 
   7   7  14      282.74      369.28    309.84 o 
  -4   8  14      480.47      313.31    233.05 o 
  -3   8  14      151.82      139.53     95.17 o 
  -2   8  14       93.49       85.04     67.18 o 
  -1   8  14     2148.93     2293.80    374.46 o 
   0   8  14     1688.47     1765.26    204.44 o 
   1   8  14     1065.00      851.19    151.64 o 
   2   8  14      151.30      149.20     82.71 o 
   3   8  14      106.58      112.87     54.07 o 
   4   8  14     1236.94     1466.10    259.05 o 
   5   8  14      793.13      968.63    268.49 o 
   6   8  14      455.49      567.13    400.16 o 
   7   8  14       71.57       71.13     66.64 o 
  -4   9  14      260.90      159.96     96.94 o 
  -3   9  14       45.24       66.46     56.40 o 
  -2   9  14       17.27       29.12     46.78 o 
  -1   9  14      769.16      608.42    281.75 o 
   0   9  14      846.94      802.37    273.36 o 
   1   9  14     1371.82     1482.48    260.26 o 
   2   9  14     1271.88     1036.06    188.79 o 
   3   9  14      357.17      205.16     79.34 o 
   4   9  14      647.10      566.46    127.04 o 
   5   9  14     1077.64     1270.25    275.15 o 
   6   9  14      791.30      993.43    259.28 o 
   7   9  14      471.66      596.72    121.83 o 
  -3  10  14     1019.65      965.06    112.41 o 
  -2  10  14       19.86       48.22     46.40 o 
  -1  10  14       50.56       57.45     65.41 o 
   0  10  14     1468.47     1388.35    289.81 o 
   1  10  14     1817.90     1838.89    233.37 o 
   2  10  14      861.05      548.44    139.21 o 
   3  10  14      164.69      100.89     58.50 o 
   4  10  14       87.18       59.95     84.00 o 
   5  10  14      684.84      809.87    202.52 o 
   6  10  14      425.47      596.85    198.77 o 
   7  10  14     1025.79     1247.35    295.94 o 
  -2  11  14      218.86      197.01    158.53 o 
  -1  11  14      155.95       99.23     66.94 o 
   0  11  14       30.59       60.77     55.16 o 
   1  11  14     2414.93     2590.50    244.93 o 
   2  11  14      721.26      490.10    114.31 o 
   3  11  14       45.84       43.87     31.67 o 
   4  11  14        4.25       20.90     67.42 o 
   5  11  14      272.85      246.23    197.20 o 
   6  11  14      262.32      318.96    258.12 o 
  -1  12  14      145.72      119.59     80.48 o 
   0  12  14        1.16       38.42     44.18 o 
   1  12  14      657.93      604.40    120.48 o 
   2  12  14     2493.36     1705.28    351.23 o 
   3  12  14      212.12      241.52    153.96 o 
   4  12  14       11.78        9.45     25.20 o 
   5  12  14        1.30       25.02     35.20 o 
   1  13  14       94.65       34.83     44.76 o 
   2  13  14     1080.29     1058.89    351.67 o 
   3  13  14      452.66      433.00    261.53 o 
   4  13  14      340.18      243.53    231.81 o 
  -4  -7  15        2.86       -2.80    103.66 o 
  -3  -7  15       12.66       44.65     88.96 o 
  -2  -7  15       83.59      115.71    126.23 o 
  -1  -7  15        4.08       -2.95    108.67 o 
   0  -7  15       50.17       83.55    118.80 o 
  -5  -6  15        5.21       30.54     76.66 o 
  -4  -6  15        9.16       69.93     87.04 o 
  -3  -6  15       13.98       40.32     91.56 o 
  -2  -6  15      252.21      224.18    203.24 o 
  -1  -6  15      228.41      380.85    316.29 o 
   0  -6  15       19.69       71.70     99.97 o 
   1  -6  15       13.80        7.90     40.05 o 
  -6  -5  15        0.16       23.46     72.14 o 
  -5  -5  15        9.20       60.24     93.43 o 
  -4  -5  15      216.68      283.34    392.70 o 
  -3  -5  15        4.66      -17.70     97.71 o 
  -2  -5  15        3.27       33.39     64.07 o 
  -1  -5  15        0.23       34.18     44.45 o 
   0  -5  15        1.74       33.93     62.94 o 
   1  -5  15        3.60       -9.10     84.97 o 
   2  -5  15        7.71       12.70     56.15 o 
  -6  -4  15      319.02      293.17    471.14 o 
  -5  -4  15      290.27      297.40    225.91 o 
  -4  -4  15      125.32      219.46    232.99 o 
  -3  -4  15     1691.20     1832.71    864.13 o 
  -2  -4  15      407.75      481.07    459.78 o 
  -1  -4  15      413.67      432.88    354.25 o 
   0  -4  15       44.21       44.01     53.11 o 
   1  -4  15       92.65       64.84     81.10 o 
   2  -4  15      185.56      164.46    112.14 o 
   3  -4  15       19.50       48.18     67.82 o 
  -6  -3  15      450.63     1193.60    726.64 o 
  -5  -3  15      897.23     1305.22    636.51 o 
  -4  -3  15      250.22      247.89    205.89 o 
  -3  -3  15      677.99      571.40    291.80 o 
  -2  -3  15     2750.68     3551.54    902.19 o 
  -1  -3  15        1.89       36.00     59.40 o 
   0  -3  15      126.71       79.12     94.76 o 
   1  -3  15       19.05       32.34     41.72 o 
   2  -3  15       18.52       18.87     47.39 o 
   3  -3  15      389.77      396.63    326.44 o 
   4  -3  15        1.20       19.35     45.74 o 
  -7  -2  15        4.58       17.19     84.81 o 
  -6  -2  15      751.93     1493.46    631.20 o 
  -5  -2  15      520.30      478.41    407.21 o 
  -4  -2  15      663.47      708.45    706.43 o 
  -3  -2  15       32.38       72.92    110.44 o 
  -2  -2  15      814.27      599.82    170.44 o 
  -1  -2  15     1360.41      944.09    648.01 o 
   0  -2  15      212.57      200.76    124.65 o 
   1  -2  15       64.26       23.45     48.74 o 
   2  -2  15      143.20      148.58    103.44 o 
   3  -2  15       96.50      149.88    129.23 o 
   4  -2  15      224.58      260.31    227.95 o 
   5  -2  15        3.65       71.84     65.68 o 
  -7  -1  15       23.22       -2.32     92.02 o 
  -6  -1  15      778.05      615.21    157.68 o 
  -5  -1  15      348.55      314.56    194.96 o 
  -4  -1  15      174.43      168.28    134.82 o 
  -3  -1  15       14.20       15.05     55.11 o 
  -2  -1  15      227.12      107.42    126.56 o 
  -1  -1  15      129.98       19.85     33.07 o 
   0  -1  15      142.57      156.83     86.65 o 
   1  -1  15      137.85      215.44    177.83 o 
   2  -1  15        1.80       30.06     43.68 o 
   3  -1  15      135.91      136.29     85.30 o 
   4  -1  15      359.08      397.71    316.51 o 
   5  -1  15       23.50       55.64     69.29 o 
  -7   0  15      253.34      110.82    108.30 o 
  -6   0  15      365.75      197.64    130.44 o 
  -5   0  15     1407.22     1022.52    345.55 o 
  -4   0  15      704.76      532.48    149.48 o 
  -3   0  15      236.55      172.20    150.38 o 
  -2   0  15        0.93       34.50     39.49 o 
  -1   0  15       62.12       69.27     59.65 o 
   0   0  15        3.51        6.20     19.27 o 
   1   0  15      345.15      271.35    214.22 o 
   2   0  15      123.76      101.63     65.95 o 
   3   0  15       26.68      -10.52    105.58 o 
   4   0  15      121.00       86.85     49.26 o 
   5   0  15        0.43       32.18     52.54 o 
   6   0  15       47.12       49.79     55.79 o 
  -6   1  15      294.32      209.33    154.24 o 
  -5   1  15       24.50       43.09     73.91 o 
  -4   1  15      328.93      190.24    209.01 o 
  -3   1  15      262.40      262.81    165.87 o 
  -2   1  15        1.75       42.22     47.85 o 
  -1   1  15        1.53       19.69     41.49 o 
   0   1  15      242.06       40.81     66.19 o 
   1   1  15      174.46      212.23    124.09 o 
   2   1  15       64.17       91.77     73.33 o 
   3   1  15       59.61       99.65    108.76 o 
   4   1  15       22.53       96.43     78.65 o 
   5   1  15       24.77       34.83     46.52 o 
   6   1  15       75.05      153.39     96.49 o 
  -6   2  15      694.09      427.93    398.51 o 
  -5   2  15     1587.55     1509.74    409.96 o 
  -4   2  15       37.73       16.89     50.03 o 
  -3   2  15        1.91      -20.15     80.23 o 
  -2   2  15       16.59       44.70     40.12 o 
  -1   2  15      270.67      314.80    138.18 o 
   0   2  15      727.36      510.65    162.79 o 
   1   2  15       22.77       46.86     51.14 o 
   2   2  15        0.04       17.37     50.57 o 
   3   2  15       22.05       52.29     48.12 o 
   4   2  15      130.42      147.22     94.73 o 
   5   2  15       93.05      212.01    127.94 o 
   6   2  15        0.27       22.62     55.42 o 
  -6   3  15      331.49      225.61    223.64 o 
  -5   3  15     3001.94     2113.87    521.76 o 
  -4   3  15      924.61      720.06    209.57 o 
  -3   3  15        0.09        2.49     57.57 o 
  -2   3  15       77.52       87.49     67.37 o 
  -1   3  15      337.25      331.77    184.43 o 
   0   3  15       55.45       34.67     34.36 o 
   1   3  15      291.42      190.24     80.50 o 
   2   3  15       20.82      -20.93     88.03 o 
   3   3  15     1238.04     1107.60    281.32 o 
   4   3  15       90.06       87.15     65.33 o 
   5   3  15      604.28      859.82    464.92 o 
   6   3  15       45.91       91.64    109.69 o 
  -6   4  15       71.28       51.05     48.20 o 
  -5   4  15      188.00      211.71    153.33 o 
  -4   4  15     3566.88     3627.80    342.96 o 
  -3   4  15      168.93      172.34    139.26 o 
  -2   4  15      320.52      402.59    221.48 o 
  -1   4  15       46.59       66.47     60.43 o 
   0   4  15      409.17      283.06    137.45 o 
   1   4  15     1152.34      856.78    344.03 o 
   2   4  15       13.64       66.03     80.12 o 
   3   4  15       49.11       62.75     70.46 o 
   4   4  15       52.13       72.38    106.12 o 
   5   4  15      941.61     1188.94    390.81 o 
   6   4  15     1029.46     1461.21    193.04 o 
   7   4  15       19.11       49.82     47.73 o 
  -5   5  15        2.43        4.69     44.59 o 
  -4   5  15      574.37      490.23    341.08 o 
  -3   5  15     1519.07     1800.11    345.32 o 
  -2   5  15       66.54       92.23     73.27 o 
  -1   5  15     1175.68     1089.62    218.74 o 
   0   5  15      559.03      560.98    136.40 o 
   1   5  15       90.33       57.82     44.85 o 
   2   5  15       19.72       27.29     22.61 o 
   3   5  15       71.07      124.40     78.98 o 
   4   5  15       69.89      142.14    122.42 o 
   5   5  15       10.57       16.16     58.51 o 
   6   5  15      717.51      912.72    267.97 o 
   7   5  15      281.18      380.87    277.08 o 
  -5   6  15      357.71      231.08    146.19 o 
  -4   6  15      675.76      505.72    335.78 o 
  -3   6  15        6.77       13.11     88.90 o 
  -2   6  15       11.47       23.59     48.36 o 
  -1   6  15        1.83       26.12     40.06 o 
   0   6  15      971.27      825.89    208.53 o 
   1   6  15      345.75      293.16    114.70 o 
   2   6  15       25.42       22.93     25.64 o 
   3   6  15      309.73      342.20    301.33 o 
   4   6  15      453.34      365.60    358.86 o 
   5   6  15       98.14      107.42    125.20 o 
   6   6  15        0.55       24.76     59.72 o 
   7   6  15      177.62      264.61    207.07 o 
  -5   7  15       73.81       97.60     88.23 o 
  -4   7  15      142.94       97.55     65.56 o 
  -3   7  15       36.07       71.05     55.08 o 
  -2   7  15      380.40      362.98    235.93 o 
  -1   7  15      141.41      109.36     87.81 o 
   0   7  15       96.78      140.61     68.80 o 
   1   7  15        0.27       21.85     28.21 o 
   2   7  15       35.31       35.47     28.10 o 
   3   7  15      774.15      888.85    249.12 o 
   4   7  15      196.22      202.13    149.88 o 
   5   7  15      310.38      376.65    298.68 o 
   6   7  15        0.35       40.59     47.49 o 
   7   7  15       46.75       66.92     58.13 o 
  -4   8  15       15.36       36.73     47.62 o 
  -3   8  15      115.62      112.63     80.93 o 
  -2   8  15     1214.69     1196.72    435.13 o 
  -1   8  15      725.71      765.91    234.37 o 
   0   8  15       59.89      105.86     55.71 o 
   1   8  15      179.86      153.09     84.99 o 
   2   8  15      423.01      299.75    173.71 o 
   3   8  15      318.36      253.25    115.01 o 
   4   8  15       54.62       49.64     52.38 o 
   5   8  15       12.20       29.65     36.38 o 
   6   8  15       12.93       54.39     55.70 o 
   7   8  15       53.50       96.42     62.60 o 
  -3   9  15       21.29       63.78     67.73 o 
  -2   9  15      267.77      258.27    167.58 o 
  -1   9  15     1971.09     1981.25    364.81 o 
   0   9  15      673.22      500.10    277.33 o 
   1   9  15       19.77       39.57     38.80 o 
   2   9  15       32.90       22.74     31.51 o 
   3   9  15      389.63      278.10    160.11 o 
   4   9  15        0.19       -7.24     61.43 o 
   5   9  15      161.99      194.67    159.87 o 
   6   9  15        7.04       32.00     55.16 o 
  -2  10  15       13.09       22.43     49.68 o 
  -1  10  15     1137.30     1081.08    239.63 o 
   0  10  15      825.27      812.66    217.82 o 
   1  10  15      172.83      135.59     65.14 o 
   2  10  15       39.59       28.38     30.22 o 
   3  10  15      414.88      298.80    180.10 o 
   4  10  15      208.56      191.20    157.08 o 
   5  10  15       91.06      112.06    109.68 o 
   6  10  15      214.79      239.55    203.02 o 
  -1  11  15       91.23       79.46     60.03 o 
   0  11  15      587.15      479.49    269.04 o 
   1  11  15      564.76      418.14    248.58 o 
   2  11  15       19.26       18.64     27.36 o 
   3  11  15        6.49       15.90     31.75 o 
   4  11  15      647.08      557.89    304.85 o 
   5  11  15       39.42       59.24     55.52 o 
   0  12  15       26.26       26.59     37.13 o 
   1  12  15       24.57       27.07     23.04 o 
   2  12  15      115.02       99.53     53.43 o 
   3  12  15        0.24       13.81     23.66 o 
   4  12  15       17.08       12.00     82.81 o 
  -4  -6  16      487.20      555.67    581.43 o 
  -3  -6  16      266.47      274.44    309.30 o 
  -2  -6  16       49.85       63.34     94.95 o 
  -1  -6  16       48.83       88.76     88.86 o 
   0  -6  16      155.12      218.82    252.11 o 
  -5  -5  16      138.11      145.80    122.00 o 
  -4  -5  16       14.15      116.89    163.45 o 
  -3  -5  16        2.36       38.21     74.01 o 
  -2  -5  16       44.62       98.50    111.13 o 
  -1  -5  16       76.02       96.43     99.18 o 
   0  -5  16      104.42      115.46     86.15 o 
   1  -5  16      240.21      322.32    188.82 o 
  -5  -4  16       14.24       37.57     70.37 o 
  -4  -4  16      114.04       51.93     82.76 o 
  -3  -4  16      655.58      409.13    408.49 o 
  -2  -4  16        2.18       45.68     71.35 o 
  -1  -4  16      322.48      193.16    263.87 o 
   0  -4  16      327.65      428.79    295.11 o 
   1  -4  16       10.79       57.66     54.96 o 
   2  -4  16      194.25      298.37    240.14 o 
  -6  -3  16      386.94      339.10    561.07 o 
  -5  -3  16       45.23       35.01     87.92 o 
  -4  -3  16       39.52       36.49     61.22 o 
  -3  -3  16      201.05      200.38    228.76 o 
  -2  -3  16     1214.76     1031.52    361.43 o 
  -1  -3  16      309.69      356.61    274.19 o 
   0  -3  16      252.14      205.43    139.33 o 
   1  -3  16      230.44      261.20    215.29 o 
   2  -3  16       59.95       51.84     59.06 o 
   3  -3  16       32.39       35.15     51.60 o 
  -6  -2  16     1755.96     1830.39    603.68 o 
  -5  -2  16     2539.32     3670.49    441.73 o 
  -4  -2  16      593.70      417.68    396.98 o 
  -3  -2  16        5.62       37.86     90.73 o 
  -2  -2  16      326.62      282.60    280.24 o 
  -1  -2  16     1054.52      841.61    714.89 o 
   0  -2  16       51.19       83.60     70.27 o 
   1  -2  16      570.74      640.94    348.11 o 
   2  -2  16        9.80       29.69     42.96 o 
   3  -2  16        0.52        9.55     66.58 o 
   4  -2  16        3.30       -0.36     61.32 o 
  -6  -1  16       10.04       30.99     57.70 o 
  -5  -1  16     3460.15     3309.68   1110.15 o 
  -4  -1  16     1401.94     1142.42    510.89 o 
  -3  -1  16     1169.47      752.68    537.79 o 
  -2  -1  16      116.90       29.20     41.63 o 
  -1  -1  16      477.05      312.59    178.08 o 
   0  -1  16      226.03      264.21    197.73 o 
   1  -1  16      189.16      186.19    156.21 o 
   2  -1  16      236.31      322.65    201.29 o 
   3  -1  16        4.78       36.91     61.65 o 
   4  -1  16        0.93       30.36     48.34 o 
  -6   0  16        0.05       18.24     49.23 o 
  -5   0  16      176.55      111.68    121.50 o 
  -4   0  16     1615.42     1174.31    318.08 o 
  -3   0  16      447.82      369.12    309.30 o 
  -2   0  16      273.33      199.94     77.13 o 
  -1   0  16      110.79       66.56     54.81 o 
   0   0  16     1594.03     1920.34    795.04 o 
   1   0  16       87.28       90.03    116.15 o 
   2   0  16      588.24      723.04    338.95 o 
   3   0  16      621.73      945.27    437.35 o 
   4   0  16        8.17       23.18     42.80 o 
   5   0  16       27.09        9.94     65.41 o 
  -6   1  16       77.53       12.33     71.66 o 
  -5   1  16       23.56       22.26     92.88 o 
  -4   1  16      621.06      166.36    250.66 o 
  -3   1  16      396.87      131.75    253.69 o 
  -2   1  16      424.12      298.53    213.01 o 
  -1   1  16      579.55      434.02    125.55 o 
   0   1  16        0.33       47.41     64.24 o 
   1   1  16        8.80       12.58     49.16 o 
   2   1  16     1513.01     1698.26    576.02 o 
   3   1  16     1550.66     1707.12    293.44 o 
   4   1  16      381.21      574.17    295.57 o 
   5   1  16      113.39      136.90    139.03 o 
  -6   2  16        5.14       17.27     67.68 o 
  -5   2  16       23.18       68.35     95.76 o 
  -4   2  16      260.33      177.08    116.16 o 
  -3   2  16      689.32      478.68    389.39 o 
  -2   2  16       77.76       90.18     81.51 o 
  -1   2  16      664.15      730.93    257.19 o 
   0   2  16     1909.13     2097.43    932.36 o 
   1   2  16       86.15       61.95     59.27 o 
   2   2  16      201.37      262.66    215.45 o 
   3   2  16      394.42      490.84    247.65 o 
   4   2  16      937.01     1098.27    306.05 o 
   5   2  16      152.44      182.39    129.56 o 
   6   2  16       36.18       68.90     76.42 o 
  -6   3  16      336.97      208.36    181.33 o 
  -5   3  16      106.99      111.72     63.94 o 
  -4   3  16      114.05       67.96     82.84 o 
  -3   3  16      437.85      329.99    215.04 o 
  -2   3  16      389.33      375.78    272.88 o 
  -1   3  16      365.07      449.51    107.81 o 
   0   3  16     1440.02     1243.98    423.38 o 
   1   3  16        0.57       78.79     75.02 o 
   2   3  16      249.46      247.81    152.18 o 
   3   3  16     1109.03     1280.36    371.86 o 
   4   3  16     1101.35     1268.80    313.29 o 
   5   3  16      243.86      419.70    288.13 o 
   6   3  16        8.96       -4.48     31.99 o 
  -5   4  16      198.15      123.54     70.52 o 
  -4   4  16     1109.22      926.36    318.86 o 
  -3   4  16       21.76       15.83     61.54 o 
  -2   4  16     1305.43     1425.93    285.15 o 
  -1   4  16      746.38      802.08    203.30 o 
   0   4  16      564.38      396.74    185.72 o 
   1   4  16       37.49       40.47     67.27 o 
   2   4  16       66.19       48.64     52.71 o 
   3   4  16     1280.32     1458.08    531.79 o 
   4   4  16      392.09      395.16    433.03 o 
   5   4  16     1033.07     1369.50    411.30 o 
   6   4  16        5.59       27.79     40.25 o 
  -5   5  16      241.69      155.93    103.26 o 
  -4   5  16       47.88       55.66     72.78 o 
  -3   5  16     1921.44     2127.11    395.38 o 
  -2   5  16      211.99      288.62    205.41 o 
  -1   5  16     2396.83     2767.20    383.94 o 
   0   5  16     2233.33     2178.32    307.51 o 
   1   5  16     1471.61     1098.14    204.96 o 
   2   5  16      311.83      249.97    149.92 o 
   3   5  16      554.15      500.45    315.15 o 
   4   5  16       53.96       41.89     54.64 o 
   5   5  16        5.15        4.06     47.97 o 
   6   5  16        1.39       34.11     39.33 o 
  -4   6  16      217.98       94.34     87.69 o 
  -3   6  16      162.48      104.21     86.49 o 
  -2   6  16      718.01      652.48    209.63 o 
  -1   6  16       63.22       64.87     67.54 o 
   0   6  16      104.00      101.59     74.17 o 
   1   6  16     1054.92      913.50    151.05 o 
   2   6  16      233.37      126.88    109.14 o 
   3   6  16       46.86       53.68     40.10 o 
   4   6  16      171.16      167.46    105.19 o 
   5   6  16       38.50       52.18     54.60 o 
   6   6  16      121.36      171.77    176.51 o 
  -4   7  16       49.58       75.91     87.91 o 
  -3   7  16        3.22       23.16     50.66 o 
  -2   7  16      129.87      107.50     82.19 o 
  -1   7  16        2.50       41.44     56.62 o 
   0   7  16       33.13       17.33     45.36 o 
   1   7  16      181.79      117.82     51.22 o 
   2   7  16      350.63      318.44     99.32 o 
   3   7  16      627.77      647.91    357.46 o 
   4   7  16        6.16       41.89     51.08 o 
   5   7  16        0.97      -13.99     74.80 o 
   6   7  16        2.15       13.38     69.03 o 
  -3   8  16       76.02       46.86     49.66 o 
  -2   8  16      135.53      144.31    100.48 o 
  -1   8  16      251.67      238.63    136.13 o 
   0   8  16      577.42      359.67    190.74 o 
   1   8  16      512.45      403.02    147.34 o 
   2   8  16       33.44       10.90     38.01 o 
   3   8  16      654.91      606.67    319.95 o 
   4   8  16      624.48      747.22    254.23 o 
   5   8  16      305.78      409.94    322.46 o 
   6   8  16        0.03      -10.37     58.68 o 
  -3   9  16       63.87       45.08     58.65 o 
  -2   9  16        7.09        8.32     56.60 o 
  -1   9  16      277.95      257.08    142.60 o 
   0   9  16      941.47      933.04    310.44 o 
   1   9  16      592.72      413.57    190.15 o 
   2   9  16     1073.40      911.98    186.16 o 
   3   9  16        0.75        1.80     24.10 o 
   4   9  16      451.00      441.22    145.68 o 
   5   9  16      243.92      275.49    244.04 o 
   6   9  16      395.38      443.97    367.51 o 
  -2  10  16       40.36       42.76     50.27 o 
  -1  10  16      128.82       76.10     51.53 o 
   0  10  16     1131.04      926.11    313.31 o 
   1  10  16      689.79      549.04    211.07 o 
   2  10  16      272.74       94.04     66.63 o 
   3  10  16       84.72       58.83     46.06 o 
   4  10  16      242.81      257.27    238.84 o 
   5  10  16      241.40      230.96    291.96 o 
   0  11  16      387.26      398.50    224.38 o 
   1  11  16     2119.64     2070.50    202.71 o 
   2  11  16       75.18       28.71     26.20 o 
   3  11  16       12.03       33.89     24.37 o 
   4  11  16       58.42       55.15     51.73 o 
   2  12  16     1370.60     1361.28    328.16 o 
   3  12  16       86.88      101.29     58.62 o 
  -3  -5  17      110.60       62.21    125.69 o 
  -2  -5  17      117.91       35.50     89.35 o 
  -1  -5  17        4.36       34.13     69.68 o 
  -4  -4  17      128.27      109.36    157.31 o 
  -3  -4  17        2.63       -4.62    103.66 o 
  -2  -4  17       25.52      -20.06     97.86 o 
  -1  -4  17       81.49       96.18    108.53 o 
   0  -4  17       28.46       27.66     51.93 o 
   1  -4  17       18.28       31.89     35.73 o 
  -5  -3  17        5.71       43.42    155.49 o 
  -4  -3  17       31.31       10.72     57.44 o 
  -3  -3  17      789.76      697.73    498.38 o 
  -2  -3  17        0.02      -10.08    104.54 o 
  -1  -3  17       23.84       -4.92     99.63 o 
   0  -3  17        2.82       -7.38     91.02 o 
   1  -3  17       88.90       78.67     68.84 o 
   2  -3  17       81.64      103.74     53.87 o 
  -5  -2  17       34.00       19.04     46.06 o 
  -4  -2  17      195.08       67.71    148.14 o 
  -3  -2  17        0.11       22.49     41.23 o 
  -2  -2  17      399.50      372.64    240.07 o 
  -1  -2  17       10.07       15.50     65.60 o 
   0  -2  17        8.10       31.18     48.41 o 
   1  -2  17       16.41       36.16     61.62 o 
   2  -2  17        0.30       12.81     64.71 o 
   3  -2  17      288.42      301.43    341.88 o 
  -5  -1  17        1.43       47.01     63.92 o 
  -4  -1  17       55.09       28.67     73.37 o 
  -3  -1  17      509.42      520.92    230.23 o 
  -2  -1  17        2.34        5.07     46.77 o 
  -1  -1  17       17.36       23.91     53.66 o 
   0  -1  17       46.87       54.34     70.33 o 
   1  -1  17        1.55       26.31     82.59 o 
   2  -1  17       33.03       38.16     58.99 o 
   3  -1  17        2.41      -12.61     72.39 o 
  -5   0  17      320.78      173.42    159.24 o 
  -4   0  17       62.96       31.17     76.08 o 
  -3   0  17      229.07       67.06     80.14 o 
  -2   0  17       73.70       50.42     47.07 o 
  -1   0  17       15.05       49.63     81.93 o 
   0   0  17       18.44        6.23     85.89 o 
   1   0  17      178.91      278.47    197.80 o 
   2   0  17      183.19      219.43    145.71 o 
   3   0  17       97.91       33.44     88.86 o 
   4   0  17        0.13       38.39     48.37 o 
  -5   1  17       98.66       45.39     72.30 o 
  -4   1  17       78.36       83.07    140.86 o 
  -3   1  17        2.77       27.30     48.79 o 
  -2   1  17       35.77       63.90     46.75 o 
  -1   1  17       63.75       28.57     63.46 o 
   0   1  17       13.17       32.64     70.75 o 
   1   1  17        5.20       -5.19     61.35 o 
   2   1  17       22.11        1.28     46.58 o 
   3   1  17       87.33      100.50    105.05 o 
   4   1  17       26.45       55.47     55.72 o 
  -5   2  17        0.15        7.58     74.75 o 
  -4   2  17     1077.75      983.49    162.36 o 
  -3   2  17       40.97       66.40     63.90 o 
  -2   2  17      259.03      237.10    205.13 o 
  -1   2  17       53.53       66.61     59.07 o 
   0   2  17      568.06      657.98    309.97 o 
   1   2  17       24.10       88.22     74.44 o 
   2   2  17       52.07       63.58     85.24 o 
   3   2  17      588.22      410.78    296.53 o 
   4   2  17       98.25      158.10    115.38 o 
   5   2  17      489.86      519.21    189.49 o 
  -5   3  17      341.35      204.78    179.83 o 
  -4   3  17       46.04       39.52     47.15 o 
  -3   3  17      833.93      924.42    290.66 o 
  -2   3  17       79.93      122.75     94.35 o 
  -1   3  17      337.66      267.29    162.07 o 
   0   3  17     1725.09     2128.79    516.18 o 
   1   3  17      331.80      214.14    152.11 o 
   2   3  17       82.52      127.03    113.14 o 
   3   3  17      140.54      176.42    111.44 o 
   4   3  17      409.76      543.58    245.85 o 
   5   3  17      425.44      812.47    259.58 o 
  -5   4  17      407.68      280.02    190.48 o 
  -4   4  17      323.13      347.72    228.64 o 
  -3   4  17      394.20      307.21    293.32 o 
  -2   4  17       47.27       15.58     48.15 o 
  -1   4  17      275.88      184.56    110.00 o 
   0   4  17      355.71      286.12    234.06 o 
   1   4  17     2399.70     1632.54    778.67 o 
   2   4  17      235.98      250.28    173.80 o 
   3   4  17        5.39       18.94     67.61 o 
   4   4  17      462.58      802.96    599.33 o 
   5   4  17      572.66      834.07    211.75 o 
  -4   5  17      118.82       49.58     76.25 o 
  -3   5  17      153.95      211.99    182.76 o 
  -2   5  17       55.77       78.99     71.51 o 
  -1   5  17      254.40      229.34    120.42 o 
   0   5  17      164.61       65.89     56.09 o 
   1   5  17       34.86       55.33     72.84 o 
   2   5  17      175.28       81.98     89.16 o 
   3   5  17       96.96       64.27     57.45 o 
   4   5  17        7.10       38.70     47.53 o 
   5   5  17      190.62      311.15    224.22 o 
  -4   6  17      426.74      253.28    268.33 o 
  -3   6  17       95.14       81.65     83.98 o 
  -2   6  17       90.84       62.64     59.27 o 
  -1   6  17      267.77      243.06    155.91 o 
   0   6  17     1287.74      936.30    213.82 o 
   1   6  17      136.67       79.34     71.85 o 
   2   6  17      531.13      429.13    282.97 o 
   3   6  17       19.25       19.88     44.73 o 
   4   6  17      371.67      409.75    342.11 o 
   5   6  17       67.79       64.33     75.24 o 
  -3   7  17       12.30       53.88     74.51 o 
  -2   7  17      141.44      172.60    102.89 o 
  -1   7  17      191.31      171.95     93.00 o 
   0   7  17      518.59      480.40    193.64 o 
   1   7  17      361.40      271.57    116.29 o 
   2   7  17      114.88      113.79     98.09 o 
   3   7  17       55.01       59.05     90.93 o 
   4   7  17       40.57       86.74     68.01 o 
   5   7  17      303.99      261.63    260.38 o 
  -2   8  17      227.70      175.14    154.61 o 
  -1   8  17      225.99      192.87    123.42 o 
   0   8  17        0.75       17.29     25.08 o 
   1   8  17      729.56      516.03    142.70 o 
   2   8  17      277.45      221.89    167.85 o 
   3   8  17       66.46       54.98     74.11 o 
   4   8  17       52.21      154.51    130.66 o 
   5   8  17        5.98       39.84     52.36 o 
  -2   9  17      461.47      393.37    272.08 o 
  -1   9  17      516.35      510.85    251.38 o 
   0   9  17        3.51       19.79     38.77 o 
   1   9  17       15.31       31.87     32.86 o 
   2   9  17       62.79       62.74     70.76 o 
   3   9  17       10.46       25.06     48.25 o 
   4   9  17      915.38     1289.31    193.02 o 
   5   9  17      166.73      259.26    248.68 o 
  -1  10  17      564.63      522.07    338.17 o 
   0  10  17      150.13       89.93     59.96 o 
   1  10  17        1.86       10.03     39.61 o 
   2  10  17      286.06      161.46    102.65 o 
   3  10  17        4.47       28.32     60.38 o 
   4  10  17       44.91       72.52     68.98 o 
   1  11  17        1.72       15.69     32.38 o 
   2  11  17        4.26        6.78     14.30 o 
  -3  -3  18      456.35      339.55    322.29 o 
  -2  -3  18      207.14      208.15    250.25 o 
  -1  -3  18       41.16       44.95     62.85 o 
   0  -3  18      107.87      122.68    110.82 o 
  -4  -2  18        1.45       -0.65     52.99 o 
  -3  -2  18       28.11      -12.10    148.01 o 
  -2  -2  18      702.49      493.46    551.14 o 
  -1  -2  18        2.96        1.41     69.15 o 
   0  -2  18       25.66       60.74     56.04 o 
   1  -2  18       24.27       68.57    107.77 o 
  -4  -1  18       56.62       31.68     80.45 o 
  -3  -1  18      116.60      120.03    172.90 o 
  -2  -1  18       82.46       78.78     83.85 o 
  -1  -1  18      608.27      915.06    297.97 o 
   0  -1  18        3.37       13.19     82.60 o 
   1  -1  18        1.07       14.89     67.22 o 
   2  -1  18        4.00       27.91     57.55 o 
  -4   0  18      574.87       42.13    325.51 o 
  -3   0  18       64.94       15.95     53.48 o 
  -2   0  18      528.48      497.92    341.16 o 
  -1   0  18      449.02      352.21    264.21 o 
   0   0  18      226.11      195.96    164.42 o 
   1   0  18      318.66      456.00    311.70 o 
   2   0  18      292.56      285.49    266.48 o 
   3   0  18       32.47       36.74     59.71 o 
  -4   1  18      249.24      197.42    118.69 o 
  -3   1  18      365.51      244.75    184.28 o 
  -2   1  18     1957.18     3083.94    417.66 o 
  -1   1  18      985.03      798.07    512.13 o 
   0   1  18      103.17      106.91     86.50 o 
   1   1  18      397.43      479.29    349.60 o 
   2   1  18      389.40      370.68    250.86 o 
   3   1  18      762.31      754.31    189.68 o 
  -4   2  18        1.57       34.18     41.57 o 
  -3   2  18      712.97      664.86    154.16 o 
  -2   2  18      988.94     1021.00    640.75 o 
  -1   2  18     1477.64     2392.85    921.20 o 
   0   2  18      331.21      215.55     99.13 o 
   1   2  18       31.15       37.45     74.35 o 
   2   2  18      168.90      247.57    191.98 o 
   3   2  18     1114.40     1495.90    358.60 o 
   4   2  18      522.75      721.74    291.97 o 
  -4   3  18       14.93       26.17     47.55 o 
  -3   3  18      835.12     1001.15    615.04 o 
  -2   3  18      442.79      512.49    214.83 o 
  -1   3  18     1717.66     2220.47    658.22 o 
   0   3  18      516.35      514.94    301.33 o 
   1   3  18       37.67       55.70     56.16 o 
   2   3  18       47.34       64.38    105.27 o 
   3   3  18      639.99      605.97    177.13 o 
   4   3  18      596.27      750.48    274.87 o 
  -4   4  18      108.92      123.98     87.04 o 
  -3   4  18      838.97      877.17    188.82 o 
  -2   4  18     2221.26     2300.84    429.16 o 
  -1   4  18     1271.28     1590.98    568.25 o 
   0   4  18      639.55      839.01    572.46 o 
   1   4  18      153.18      172.99    150.82 o 
   2   4  18      295.12      182.38    145.67 o 
   3   4  18        1.17       26.11     45.83 o 
   4   4  18       17.57       72.54     73.29 o 
  -3   5  18      909.09      865.43    195.48 o 
  -2   5  18      924.15      945.34    365.76 o 
  -1   5  18     2133.92     1490.10    558.47 o 
   0   5  18     1598.35     1366.75    672.23 o 
   1   5  18      286.54      226.74    142.50 o 
   2   5  18       48.31       48.83     62.40 o 
   3   5  18       19.23       19.27     42.17 o 
   4   5  18        0.82      -16.97    143.34 o 
  -3   6  18     1368.82     1369.11    297.81 o 
  -2   6  18      266.50      183.22    173.28 o 
  -1   6  18      170.47      112.38     87.14 o 
   0   6  18       86.63       71.77     87.24 o 
   1   6  18      603.19      370.94    290.02 o 
   2   6  18      179.09      141.39    113.81 o 
   3   6  18      122.94       87.26     97.55 o 
   4   6  18       54.90       96.20     95.79 o 
  -2   7  18      498.36      560.35    323.46 o 
  -1   7  18        1.16       38.89     60.59 o 
   0   7  18      143.62       98.29     93.58 o 
   1   7  18      323.73      210.54    133.06 o 
   2   7  18      506.54      366.11    196.08 o 
   3   7  18      173.93      172.64    147.13 o 
   4   7  18      125.47      124.80    139.44 o 
  -1   8  18      729.58      577.88    289.62 o 
   0   8  18       64.97       35.37     48.62 o 
   1   8  18      381.77      315.66    287.00 o 
   2   8  18      399.71      292.43    242.62 o 
   3   8  18      226.49      274.98    210.61 o 
   4   8  18       89.39       64.56     80.35 o 
   0   9  18      337.38      208.34    127.40 o 
   1   9  18       70.11       15.95     60.00 o 
   2   9  18      130.59       65.78     92.48 o 
   3   9  18      102.11      122.99     88.64 o 
  -2  -1  19       18.72       40.27     75.78 o 
  -1  -1  19      420.66      509.90    308.71 o 
   0  -1  19       19.92       48.07     63.64 o 
  -3   0  19      508.78      420.28    370.79 o 
  -2   0  19      360.09      397.05    315.39 o 
  -1   0  19      236.75      131.11    112.84 o 
   0   0  19        4.22      -31.15     92.83 o 
   1   0  19       27.23       36.56     45.82 o 
  -3   1  19       16.14       45.35     65.35 o 
  -2   1  19      116.68       88.03    114.03 o 
  -1   1  19        2.24       26.44     59.32 o 
   0   1  19      393.36      319.74    287.33 o 
   1   1  19      158.74      130.46     83.37 o 
   2   1  19        5.73       36.00     66.37 o 
  -3   2  19        1.74       21.96     92.50 o 
  -2   2  19       76.24       20.32     94.28 o 
  -1   2  19      230.32      188.00    130.99 o 
   0   2  19       42.61       51.07     66.65 o 
   1   2  19       32.26       37.15     54.32 o 
   2   2  19       85.46       75.77     72.18 o 
  -3   3  19       84.40      168.15    149.30 o 
  -2   3  19       28.20       56.77    119.92 o 
  -1   3  19      309.26      256.72    204.68 o 
   0   3  19     1155.38     1115.17    589.80 o 
   1   3  19        7.98       46.11     60.88 o 
   2   3  19      158.94      197.60    131.73 o 
   3   3  19       87.96      141.04    123.17 o 
  -2   4  19       54.95       33.19     98.05 o 
  -1   4  19        9.16       42.71     56.72 o 
   0   4  19      165.19      124.68    110.88 o 
   1   4  19      881.69      688.15    512.49 o 
   2   4  19        0.42       15.21     81.72 o 
   3   4  19       29.11       38.30     78.35 o 
  -2   5  19      146.50      136.46    159.51 o 
  -1   5  19      709.05      499.57    474.15 o 
   0   5  19        8.10       14.96     72.39 o 
   1   5  19      356.31      252.11    184.37 o 
   2   5  19      172.89      256.15    206.15 o 
   3   5  19       68.32       54.93     55.06 o 
  -1   6  19      403.62      338.89    247.12 o 
   0   6  19      331.54      143.46    150.14 o 
   1   6  19        5.71       25.29     90.35 o 
   2   6  19      308.97      162.66    146.42 o 
   3   6  19        2.58       15.03     78.66 o 
  -1   7  19       45.32       42.95     87.39 o 
   0   7  19      417.89      413.72    235.92 o 
   1   7  19        6.03       -5.66    108.72 o 
   2   7  19        4.50        6.40     82.25 o 
   1   8  19        6.68       28.96     72.07 o 
                                                 
